# Supplementary material for: Ethyl 1-(4-chloro­benz­yl)-3-(4-fluoro­phen­yl)-1H-pyrazole-5-carboxyl­ate
Source: Acta Crystallogr Sect E Struct Rep Online. 2011 May 11;67(Pt 6):o1387. doi: 10.1107/S1600536811017156 (PMC3120511; doi:10.1107/S1600536811017156)
Supplement: Supplementary file 1 [file e-67-o1387-sup1.cif]

##############################################################################
#                                                                            #
# This CIF contains the data in a paper accepted for publication in          #
# Acta Crystallographica Section E. It conforms to the requirements of       #
# Notes for Authors for Acta Crystallographica Section E, and has been       #
# peer reviewed under the auspices of the IUCr Commission on Journals.       #
#                                                                            #
# Full details of the Crystallographic Information File format               #
# are given in the paper "The Crystallographic Information File (CIF):       #
# a New Standard Archive File for Crystallography" by S. R. Hall, F. H.      #
# Allen and I. D. Brown [Acta Cryst. (1991), A47, 655-685].                  #
#                                                                            #
# The current version of the core CIF dictionary is obtainable from          #
# ftp://ftp.iucr.org/pub/cif_core.dic.                                       #
#                                                                            #
# Software is freely available for graphical display of the structure(s)     #
# in this CIF. For information consult the CIF software page                 #
# http://www.iucr.org/resources/cif/software.                                #
#                                                                            #
# This file may be used for bona fide research purposes within the           #
# scientific community so long as proper attribution is given to the journal # 
# article from which it was obtained.                                        #
#                                                                            #
##############################################################################
data_I
_audit_creation_method     SHELXL-97
_chemical_name_systematic
;
Ethyl 1-(4-chlorobenzyl)-3-(4-fluorophenyl)-1<i>H</i>-pyrazole-5-carboxylate
;
_chemical_name_common     ?
_chemical_formula_moiety     'C19 H16 Cl F N2 O2'
_chemical_formula_sum     'C19 H16 Cl F N2 O2'
_chemical_formula_iupac     'C19 H16 Cl F N2 O2'
_chemical_formula_weight     358.79
_chemical_melting_point     ?
_symmetry_cell_setting     triclinic
_symmetry_space_group_name_H-M     'P -1'
_symmetry_space_group_name_Hall     '-P 1'
loop_
    _symmetry_equiv_pos_as_xyz
    'x, y, z'
    '-x, -y, -z'
_cell_length_a     8.267(4)
_cell_length_b     10.375(5)
_cell_length_c     11.368(5)
_cell_angle_alpha     109.128(7)
_cell_angle_beta     93.269(7)
_cell_angle_gamma     104.842(7)
_cell_volume     879.8(7)
_cell_formula_units_Z     2
_cell_measurement_reflns_used     2637
_cell_measurement_theta_min     2.33
_cell_measurement_theta_max     28.03
_cell_measurement_temperature     298(2)
_exptl_crystal_description     block
_exptl_crystal_colour     colourless
_exptl_crystal_size_max     0.22
_exptl_crystal_size_mid     0.14
_exptl_crystal_size_min     0.11
_exptl_crystal_density_diffrn     1.354
_exptl_crystal_density_meas     ?
_exptl_crystal_density_method     'not measured'
_exptl_crystal_F_000     372
_exptl_absorpt_coefficient_mu     0.241
_exptl_absorpt_correction_type     multi-scan
_exptl_absorpt_process_details     '(SADABS; Bruker, 2005)'
_exptl_absorpt_correction_T_min     0.9488
_exptl_absorpt_correction_T_max     0.9739
_exptl_special_details
;
;
_diffrn_ambient_temperature     298(2)
_diffrn_radiation_type     MoK\a
_diffrn_radiation_wavelength     0.71073
_diffrn_radiation_source     'fine-focus sealed tube'
_diffrn_radiation_monochromator     graphite
_diffrn_measurement_device_type     'Bruker SMART APEX CCD'
_diffrn_measurement_method     '\f and \w scans'
_diffrn_detector_area_resol_mean     ?
_diffrn_reflns_number     4589
_diffrn_reflns_av_R_equivalents     0.0172
_diffrn_reflns_av_sigmaI/netI     0.0269
_diffrn_reflns_theta_min     2.17
_diffrn_reflns_theta_max     25.05
_diffrn_reflns_theta_full     25.05
_diffrn_measured_fraction_theta_max     0.989
_diffrn_measured_fraction_theta_full     0.989
_diffrn_reflns_limit_h_min     -9
_diffrn_reflns_limit_h_max     9
_diffrn_reflns_limit_k_min     -7
_diffrn_reflns_limit_k_max     12
_diffrn_reflns_limit_l_min     -13
_diffrn_reflns_limit_l_max     13
_diffrn_standards_number     ?
_diffrn_standards_interval_count     ?
_diffrn_standards_interval_time     ?
_diffrn_standards_decay_%     ?
_refine_special_details
;
Refinement of <i>F</i>^2^ against ALL reflections. The weighted <i>R</i>-factor
<i>wR</i> and goodness of fit <i>S</i> are based on <i>F</i>^2^, conventional
<i>R</i>-factors <i>R</i> are based on <i>F</i>, with <i>F</i> set to zero for
negative <i>F</i>^2^. The threshold expression of <i>F</i>^2^ >
\s(<i>F</i>^2^) is used only for calculating <i>R</i>-factors(gt) <i>etc</i>.
and is not relevant to the choice of reflections for refinement.
<i>R</i>-factors based on <i>F</i>^2^ are statistically about twice as large
as those based on <i>F</i>, and <i>R</i>- factors based on ALL data will be
even larger.
;
_reflns_number_total     3091
_reflns_number_gt     2570
_reflns_threshold_expression     >2sigma(I)
_refine_ls_structure_factor_coef     Fsqd
_refine_ls_matrix_type     full
_refine_ls_R_factor_all     0.0488
_refine_ls_R_factor_gt     0.0415
_refine_ls_wR_factor_gt     0.1096
_refine_ls_wR_factor_ref     0.1173
_refine_ls_goodness_of_fit_ref     1.049
_refine_ls_restrained_S_all     1.049
_refine_ls_number_reflns     3091
_refine_ls_number_parameters     227
_refine_ls_number_restraints     0
_refine_ls_hydrogen_treatment     constr
_refine_ls_weighting_scheme     calc
_refine_ls_weighting_details
         'calc w=1/[\s^2^(Fo^2^)+(0.0578P)^2^+0.1997P] where P=(Fo^2^+2Fc^2^)/3'
_atom_sites_solution_hydrogens     geom
_atom_sites_solution_primary     direct
_atom_sites_solution_secondary     difmap
_refine_ls_shift/su_max     0.000
_refine_ls_shift/su_mean     0.000
_refine_diff_density_max     0.201
_refine_diff_density_min     -0.316
_refine_ls_extinction_method     SHELXL
_refine_ls_extinction_coef     0.377(15)
_refine_ls_extinction_expression
                                  'Fc^*^=kFc[1+0.001xFc^2^\l^3^/sin(2\q)]^-1/4^'
loop_
    _atom_type_symbol
    _atom_type_description
    _atom_type_scat_dispersion_real
    _atom_type_scat_dispersion_imag
    _atom_type_scat_source
    'C' 'C' 0.0033 0.0016
                         'International Tables Vol C Tables 4.2.6.8 and 6.1.1.4'
    'H' 'H' 0.0000 0.0000
                         'International Tables Vol C Tables 4.2.6.8 and 6.1.1.4'
    'N' 'N' 0.0061 0.0033
                         'International Tables Vol C Tables 4.2.6.8 and 6.1.1.4'
    'O' 'O' 0.0106 0.0060
                         'International Tables Vol C Tables 4.2.6.8 and 6.1.1.4'
    'F' 'F' 0.0171 0.0103
                         'International Tables Vol C Tables 4.2.6.8 and 6.1.1.4'
    'Cl' 'Cl' 0.1484 0.1585
                         'International Tables Vol C Tables 4.2.6.8 and 6.1.1.4'
_computing_data_collection     'SMART (Bruker, 2005)'
_computing_cell_refinement     'SAINT (Bruker, 2005)'
_computing_data_reduction     'SAINT (Bruker, 2005)'
_computing_structure_solution     'SHELXS97 (Sheldrick, 2008)'
_computing_structure_refinement     'SHELXL97 (Sheldrick, 2008)'
_computing_molecular_graphics     'XP in SHELXTL (Sheldrick, 2008)'
_computing_publication_material     'SHELXL97 (Sheldrick, 2008)'
loop_
    _atom_site_type_symbol
    _atom_site_label
    _atom_site_fract_x
    _atom_site_fract_y
    _atom_site_fract_z
    _atom_site_U_iso_or_equiv
    _atom_site_adp_type
    _atom_site_calc_flag
    _atom_site_refinement_flags
    _atom_site_occupancy
    _atom_site_symmetry_multiplicity
    _atom_site_disorder_assembly
    _atom_site_disorder_group
    Cl Cl1 1.50553(8) 0.97753(7) 0.28534(7) 0.0902(3) Uani d . 1 1 . .
    F F1 0.58679(18) 0.70217(16) 1.03659(11) 0.0901(4) Uani d . 1 1 . .
    O O1 0.8333(2) 0.38223(15) 0.13974(12) 0.0730(4) Uani d . 1 1 . .
    O O2 0.85036(17) 0.24464(14) 0.25387(12) 0.0635(4) Uani d . 1 1 . .
    N N1 0.76250(18) 0.58191(16) 0.36486(13) 0.0520(4) Uani d . 1 1 . .
    N N2 0.72669(19) 0.64677(16) 0.47978(13) 0.0538(4) Uani d . 1 1 . .
    C C1 1.2960(3) 0.8828(2) 0.28289(19) 0.0623(5) Uani d . 1 1 . .
    C C2 1.2032(3) 0.7838(2) 0.17127(17) 0.0613(5) Uani d . 1 1 . .
    H H2 1.2510 0.7663 0.0976 0.074 Uiso calc R 1 1 . .
    C C3 1.0381(3) 0.7106(2) 0.17021(16) 0.0581(5) Uani d . 1 1 . .
    H H3 0.9750 0.6430 0.0949 0.070 Uiso calc R 1 1 . .
    C C4 0.9639(2) 0.73540(19) 0.27895(15) 0.0530(4) Uani d . 1 1 . .
    C C5 1.0613(3) 0.8359(2) 0.39014(17) 0.0665(5) Uani d . 1 1 . .
    H H5 1.0142 0.8537 0.4641 0.080 Uiso calc R 1 1 . .
    C C6 1.2269(3) 0.9101(2) 0.39306(19) 0.0735(6) Uani d . 1 1 . .
    H H6 1.2910 0.9774 0.4681 0.088 Uiso calc R 1 1 . .
    C C7 0.7810(2) 0.6583(2) 0.27612(17) 0.0589(5) Uani d . 1 1 . .
    H H7A 0.7168 0.7269 0.2968 0.071 Uiso calc R 1 1 . .
    H H7B 0.7342 0.5910 0.1916 0.071 Uiso calc R 1 1 . .
    C C8 0.7893(2) 0.45469(18) 0.35425(15) 0.0489(4) Uani d . 1 1 . .
    C C9 0.7673(2) 0.43606(18) 0.46724(15) 0.0502(4) Uani d . 1 1 . .
    H H9 0.7764 0.3590 0.4890 0.060 Uiso calc R 1 1 . .
    C C10 0.7285(2) 0.55756(18) 0.54247(15) 0.0480(4) Uani d . 1 1 . .
    C C11 0.6912(2) 0.59545(18) 0.67292(15) 0.0490(4) Uani d . 1 1 . .
    C C12 0.7055(2) 0.5107(2) 0.74363(17) 0.0599(5) Uani d . 1 1 . .
    H H12 0.7390 0.4291 0.7082 0.072 Uiso calc R 1 1 . .
    C C13 0.6705(3) 0.5465(2) 0.86630(18) 0.0663(5) Uani d . 1 1 . .
    H H13 0.6798 0.4896 0.9133 0.080 Uiso calc R 1 1 . .
    C C14 0.6221(2) 0.6670(2) 0.91642(17) 0.0633(5) Uani d . 1 1 . .
    C C15 0.6065(3) 0.7534(2) 0.85037(18) 0.0642(5) Uani d . 1 1 . .
    H H15 0.5733 0.8349 0.8870 0.077 Uiso calc R 1 1 . .
    C C16 0.6412(2) 0.7171(2) 0.72777(17) 0.0564(4) Uani d . 1 1 . .
    H H16 0.6309 0.7747 0.6817 0.068 Uiso calc R 1 1 . .
    C C17 0.8260(2) 0.35999(19) 0.23761(16) 0.0535(4) Uani d . 1 1 . .
    C C18 0.8920(3) 0.1438(2) 0.1458(2) 0.0723(6) Uani d . 1 1 . .
    H H18A 0.9889 0.1920 0.1161 0.087 Uiso calc R 1 1 . .
    H H18B 0.7970 0.1014 0.0776 0.087 Uiso calc R 1 1 . .
    C C19 0.9320(3) 0.0317(3) 0.1868(3) 0.0882(7) Uani d . 1 1 . .
    H H19A 1.0243 0.0751 0.2555 0.132 Uiso calc R 1 1 . .
    H H19B 0.9631 -0.0351 0.1177 0.132 Uiso calc R 1 1 . .
    H H19C 0.8343 -0.0171 0.2136 0.132 Uiso calc R 1 1 . .
loop_
    _atom_site_aniso_label
    _atom_site_aniso_U_11
    _atom_site_aniso_U_22
    _atom_site_aniso_U_33
    _atom_site_aniso_U_12
    _atom_site_aniso_U_13
    _atom_site_aniso_U_23
    Cl1 0.0733(4) 0.0979(5) 0.1037(5) 0.0228(3) 0.0231(3) 0.0415(4)
    F1 0.1132(10) 0.1118(10) 0.0493(7) 0.0361(8) 0.0303(6) 0.0283(7)
    O1 0.1059(11) 0.0717(9) 0.0482(8) 0.0343(8) 0.0217(7) 0.0219(7)
    O2 0.0808(9) 0.0592(8) 0.0567(8) 0.0294(7) 0.0222(6) 0.0198(6)
    N1 0.0610(9) 0.0581(9) 0.0442(8) 0.0220(7) 0.0137(6) 0.0229(7)
    N2 0.0632(9) 0.0583(9) 0.0459(8) 0.0234(7) 0.0151(6) 0.0206(7)
    C1 0.0701(12) 0.0634(11) 0.0642(12) 0.0276(9) 0.0183(9) 0.0292(10)
    C2 0.0821(13) 0.0669(12) 0.0503(10) 0.0354(10) 0.0256(9) 0.0277(9)
    C3 0.0814(13) 0.0575(10) 0.0414(9) 0.0275(9) 0.0134(8) 0.0192(8)
    C4 0.0727(11) 0.0539(10) 0.0438(9) 0.0274(9) 0.0146(8) 0.0240(8)
    C5 0.0851(14) 0.0716(13) 0.0418(10) 0.0225(11) 0.0198(9) 0.0173(9)
    C6 0.0840(15) 0.0748(14) 0.0507(11) 0.0163(11) 0.0079(10) 0.0139(10)
    C7 0.0733(12) 0.0672(11) 0.0492(10) 0.0293(9) 0.0124(8) 0.0300(9)
    C8 0.0494(9) 0.0522(9) 0.0449(9) 0.0146(7) 0.0074(7) 0.0171(7)
    C9 0.0546(10) 0.0512(9) 0.0475(9) 0.0162(8) 0.0088(7) 0.0202(8)
    C10 0.0473(9) 0.0538(10) 0.0433(9) 0.0134(7) 0.0071(7) 0.0188(7)
    C11 0.0463(9) 0.0546(10) 0.0445(9) 0.0117(7) 0.0068(7) 0.0180(8)
    C12 0.0726(12) 0.0609(11) 0.0502(10) 0.0217(9) 0.0130(8) 0.0225(9)
    C13 0.0807(13) 0.0731(13) 0.0521(11) 0.0215(11) 0.0138(9) 0.0315(10)
    C14 0.0646(11) 0.0799(13) 0.0419(9) 0.0145(10) 0.0134(8) 0.0212(9)
    C15 0.0692(12) 0.0685(12) 0.0543(11) 0.0262(10) 0.0157(9) 0.0152(9)
    C16 0.0624(11) 0.0623(11) 0.0501(10) 0.0222(9) 0.0123(8) 0.0236(8)
    C17 0.0549(10) 0.0546(10) 0.0478(10) 0.0135(8) 0.0097(7) 0.0157(8)
    C18 0.0880(14) 0.0623(12) 0.0657(12) 0.0312(11) 0.0238(10) 0.0125(10)
    C19 0.0947(17) 0.0722(14) 0.112(2) 0.0396(13) 0.0408(14) 0.0357(14)
_geom_special_details
;
All e.s.d.'s (except the e.s.d. in the dihedral angle between two l.s. planes)
are estimated using the full covariance matrix. The cell e.s.d.'s are taken
into account individually in the estimation of e.s.d.'s in distances, angles
and torsion angles; correlations between e.s.d.'s in cell parameters are only
used when they are defined by crystal symmetry. An approximate (isotropic)
treatment of cell e.s.d.'s is used for estimating e.s.d.'s involving l.s.
planes.
;
loop_
    _geom_bond_atom_site_label_1
    _geom_bond_atom_site_label_2
    _geom_bond_site_symmetry_2
    _geom_bond_distance
    _geom_bond_publ_flag
    Cl1 C1 . 1.753(2) ?
    F1 C14 . 1.363(2) ?
    O1 C17 . 1.210(2) ?
    O2 C17 . 1.331(2) ?
    O2 C18 . 1.454(2) ?
    N1 N2 . 1.348(2) ?
    N1 C8 . 1.362(2) ?
    N1 C7 . 1.466(2) ?
    N2 C10 . 1.343(2) ?
    C1 C2 . 1.373(3) ?
    C1 C6 . 1.381(3) ?
    C2 C3 . 1.379(3) ?
    C2 H2 . 0.9300 ?
    C3 C4 . 1.389(2) ?
    C3 H3 . 0.9300 ?
    C4 C5 . 1.387(3) ?
    C4 C7 . 1.512(3) ?
    C5 C6 . 1.380(3) ?
    C5 H5 . 0.9300 ?
    C6 H6 . 0.9300 ?
    C7 H7A . 0.9700 ?
    C7 H7B . 0.9700 ?
    C8 C9 . 1.375(2) ?
    C8 C17 . 1.470(2) ?
    C9 C10 . 1.398(2) ?
    C9 H9 . 0.9300 ?
    C10 C11 . 1.477(2) ?
    C11 C16 . 1.390(3) ?
    C11 C12 . 1.392(2) ?
    C12 C13 . 1.388(3) ?
    C12 H12 . 0.9300 ?
    C13 C14 . 1.366(3) ?
    C13 H13 . 0.9300 ?
    C14 C15 . 1.368(3) ?
    C15 C16 . 1.387(3) ?
    C15 H15 . 0.9300 ?
    C16 H16 . 0.9300 ?
    C18 C19 . 1.488(3) ?
    C18 H18A . 0.9700 ?
    C18 H18B . 0.9700 ?
    C19 H19A . 0.9600 ?
    C19 H19B . 0.9600 ?
    C19 H19C . 0.9600 ?
loop_
    _geom_angle_atom_site_label_1
    _geom_angle_atom_site_label_2
    _geom_angle_atom_site_label_3
    _geom_angle_site_symmetry_1
    _geom_angle_site_symmetry_3
    _geom_angle
    _geom_angle_publ_flag
    C17 O2 C18 . . 115.92(15) ?
    N2 N1 C8 . . 111.63(13) ?
    N2 N1 C7 . . 118.43(15) ?
    C8 N1 C7 . . 129.72(15) ?
    C10 N2 N1 . . 105.41(14) ?
    C2 C1 C6 . . 121.27(19) ?
    C2 C1 Cl1 . . 119.37(15) ?
    C6 C1 Cl1 . . 119.37(17) ?
    C1 C2 C3 . . 118.90(17) ?
    C1 C2 H2 . . 120.6 ?
    C3 C2 H2 . . 120.6 ?
    C2 C3 C4 . . 121.55(17) ?
    C2 C3 H3 . . 119.2 ?
    C4 C3 H3 . . 119.2 ?
    C5 C4 C3 . . 118.05(18) ?
    C5 C4 C7 . . 120.71(16) ?
    C3 C4 C7 . . 121.22(16) ?
    C6 C5 C4 . . 121.21(18) ?
    C6 C5 H5 . . 119.4 ?
    C4 C5 H5 . . 119.4 ?
    C5 C6 C1 . . 119.02(19) ?
    C5 C6 H6 . . 120.5 ?
    C1 C6 H6 . . 120.5 ?
    N1 C7 C4 . . 112.17(14) ?
    N1 C7 H7A . . 109.2 ?
    C4 C7 H7A . . 109.2 ?
    N1 C7 H7B . . 109.2 ?
    C4 C7 H7B . . 109.2 ?
    H7A C7 H7B . . 107.9 ?
    N1 C8 C9 . . 106.76(15) ?
    N1 C8 C17 . . 122.96(15) ?
    C9 C8 C17 . . 130.22(17) ?
    C8 C9 C10 . . 105.43(15) ?
    C8 C9 H9 . . 127.3 ?
    C10 C9 H9 . . 127.3 ?
    N2 C10 C9 . . 110.77(15) ?
    N2 C10 C11 . . 119.71(15) ?
    C9 C10 C11 . . 129.52(15) ?
    C16 C11 C12 . . 118.60(17) ?
    C16 C11 C10 . . 120.50(16) ?
    C12 C11 C10 . . 120.90(16) ?
    C13 C12 C11 . . 120.85(19) ?
    C13 C12 H12 . . 119.6 ?
    C11 C12 H12 . . 119.6 ?
    C14 C13 C12 . . 118.54(18) ?
    C14 C13 H13 . . 120.7 ?
    C12 C13 H13 . . 120.7 ?
    F1 C14 C13 . . 118.73(19) ?
    F1 C14 C15 . . 118.72(19) ?
    C13 C14 C15 . . 122.55(18) ?
    C14 C15 C16 . . 118.70(19) ?
    C14 C15 H15 . . 120.6 ?
    C16 C15 H15 . . 120.6 ?
    C15 C16 C11 . . 120.75(18) ?
    C15 C16 H16 . . 119.6 ?
    C11 C16 H16 . . 119.6 ?
    O1 C17 O2 . . 124.03(17) ?
    O1 C17 C8 . . 125.40(18) ?
    O2 C17 C8 . . 110.57(15) ?
    O2 C18 C19 . . 107.60(18) ?
    O2 C18 H18A . . 110.2 ?
    C19 C18 H18A . . 110.2 ?
    O2 C18 H18B . . 110.2 ?
    C19 C18 H18B . . 110.2 ?
    H18A C18 H18B . . 108.5 ?
    C18 C19 H19A . . 109.5 ?
    C18 C19 H19B . . 109.5 ?
    H19A C19 H19B . . 109.5 ?
    C18 C19 H19C . . 109.5 ?
    H19A C19 H19C . . 109.5 ?
    H19B C19 H19C . . 109.5 ?
loop_
    _geom_torsion_atom_site_label_1
    _geom_torsion_atom_site_label_2
    _geom_torsion_atom_site_label_3
    _geom_torsion_atom_site_label_4
    _geom_torsion_site_symmetry_1
    _geom_torsion_site_symmetry_2
    _geom_torsion_site_symmetry_3
    _geom_torsion_site_symmetry_4
    _geom_torsion
    _geom_torsion_publ_flag
    C8 N1 N2 C10 . . . . -0.88(18) ?
    C7 N1 N2 C10 . . . . -175.99(14) ?
    C6 C1 C2 C3 . . . . -0.1(3) ?
    Cl1 C1 C2 C3 . . . . -179.55(14) ?
    C1 C2 C3 C4 . . . . 0.3(3) ?
    C2 C3 C4 C5 . . . . -0.5(3) ?
    C2 C3 C4 C7 . . . . 177.88(16) ?
    C3 C4 C5 C6 . . . . 0.4(3) ?
    C7 C4 C5 C6 . . . . -177.99(18) ?
    C4 C5 C6 C1 . . . . -0.1(3) ?
    C2 C1 C6 C5 . . . . 0.0(3) ?
    Cl1 C1 C6 C5 . . . . 179.45(16) ?
    N2 N1 C7 C4 . . . . 95.64(18) ?
    C8 N1 C7 C4 . . . . -78.4(2) ?
    C5 C4 C7 N1 . . . . -57.5(2) ?
    C3 C4 C7 N1 . . . . 124.17(18) ?
    N2 N1 C8 C9 . . . . 0.85(19) ?
    C7 N1 C8 C9 . . . . 175.25(16) ?
    N2 N1 C8 C17 . . . . 178.25(15) ?
    C7 N1 C8 C17 . . . . -7.3(3) ?
    N1 C8 C9 C10 . . . . -0.45(18) ?
    C17 C8 C9 C10 . . . . -177.60(17) ?
    N1 N2 C10 C9 . . . . 0.57(18) ?
    N1 N2 C10 C11 . . . . -179.09(14) ?
    C8 C9 C10 N2 . . . . -0.08(19) ?
    C8 C9 C10 C11 . . . . 179.54(16) ?
    N2 C10 C11 C16 . . . . 5.1(2) ?
    C9 C10 C11 C16 . . . . -174.51(17) ?
    N2 C10 C11 C12 . . . . -174.77(16) ?
    C9 C10 C11 C12 . . . . 5.6(3) ?
    C16 C11 C12 C13 . . . . 0.1(3) ?
    C10 C11 C12 C13 . . . . 179.94(17) ?
    C11 C12 C13 C14 . . . . -0.2(3) ?
    C12 C13 C14 F1 . . . . 179.67(17) ?
    C12 C13 C14 C15 . . . . 0.2(3) ?
    F1 C14 C15 C16 . . . . -179.51(17) ?
    C13 C14 C15 C16 . . . . 0.0(3) ?
    C14 C15 C16 C11 . . . . -0.1(3) ?
    C12 C11 C16 C15 . . . . 0.1(3) ?
    C10 C11 C16 C15 . . . . -179.79(16) ?
    C18 O2 C17 O1 . . . . 1.5(3) ?
    C18 O2 C17 C8 . . . . -178.52(16) ?
    N1 C8 C17 O1 . . . . -1.4(3) ?
    C9 C8 C17 O1 . . . . 175.33(19) ?
    N1 C8 C17 O2 . . . . 178.63(15) ?
    C9 C8 C17 O2 . . . . -4.6(3) ?
    C17 O2 C18 C19 . . . . 174.11(17) ?
data_global
_journal_date_recd_electronic     2011-04-20
_journal_date_accepted     2011-05-06
_journal_name_full     'Acta Crystallographica, Section E'
_journal_year     2011
_journal_volume     67
_journal_issue      6
_journal_page_first     o1387
_journal_page_last     o1387
_journal_paper_category     QO
_journal_coeditor_code     FY2010
_publ_contact_author_name     'Yan Qing Ge'
_publ_contact_author_address
;
Taishan Medical College, Tai an, 271016, People's Republic of China,
;
_publ_contact_author_email     yqge@yahoo.cn
_publ_contact_author_fax     ?
_publ_contact_author_phone     ?
_publ_section_title
;
Ethyl 1-(4-chlorobenzyl)-3-(4-fluorophenyl)-1<i>H</i>-pyrazole-5-carboxylate
;
_publ_section_title_footnote     .
loop_
    _publ_author_name
    _publ_author_footnote
    _publ_author_address
    'Ge*, Yan Qing' .
;
Taishan Medical College, Tai an, 271016,
People's Republic of China
;
    'Ji Mei Zhang' .
;
Taishan Medical College, Tai an, 271016,
People's Republic of China
;
    'Guang Liang Wang' .
;
Taishan Medical College, Tai an, 271016,
People's Republic of China
;
    'Hao Xu' .
;
Taishan Medical College, Tai an, 271016,
People's Republic of China
;
    'Bo Shi' .
;
Taishan Medical College, Tai an, 271016,
People's Republic of China
;
_publ_section_synopsis     .
