# Supplementary material for: Ethyl 1-(4-chloro­benz­yl)-3-(4-fluoro­phen­yl)-1H-pyrazole-5-carboxyl­ate
Source: Acta Crystallogr Sect E Struct Rep Online. 2011 May 11;67(Pt 6):o1387. doi: 10.1107/S1600536811017156 (PMC3120511; doi:10.1107/S1600536811017156)
Supplement: Supplementary file 2 [file e-67-o1387-Isup2.hkl]

# 
# h,k,l, Fc-squared, Fo-squared, sigma(Fo-squared) and status flag 
# 
data_I
_shelx_title ' 1 in P-1' 
_shelx_refln_list_code          4 
_shelx_F_calc_maximum      157.08 
_exptl_crystal_F_000       372.00 
_reflns_d_resolution_high  0.8393 
 
loop_ 
 _symmetry_equiv_pos_as_xyz 
 'x, y, z' 
 '-x, -y, -z' 
 
_cell_length_a     8.2671 
_cell_length_b    10.3752 
_cell_length_c    11.3676 
_cell_angle_alpha 109.128 
_cell_angle_beta   93.269 
_cell_angle_gamma 104.842 
 
_shelx_F_squared_multiplier     1.000 
 
loop_ 
 _refln_index_h 
 _refln_index_k 
 _refln_index_l 
 _refln_F_squared_calc 
 _refln_F_squared_meas 
 _refln_F_squared_sigma 
 _refln_observed_status 
   1   0   0        0.14       -0.18      0.12 o 
   2   0   0     2575.64     2815.33     58.63 o 
   3   0   0       48.18       46.87      1.18 o 
   4   0   0      620.40      677.31     10.44 o 
   5   0   0        0.73        0.36      0.17 o 
   6   0   0        9.21        7.79      0.67 o 
   7   0   0       39.62       36.61      1.55 o 
   8   0   0        6.18        7.36      0.80 o 
   9   0   0       13.14       11.81      1.02 o 
  -9   1   0        1.01        1.41      0.57 o 
  -8   1   0       13.18       13.07      0.98 o 
  -7   1   0      154.44      144.59      3.87 o 
  -6   1   0       79.07       73.58      1.48 o 
  -5   1   0      101.64      104.78      2.76 o 
  -4   1   0      110.77      109.95      2.73 o 
  -3   1   0      238.86      229.20      5.09 o 
  -2   1   0       10.63        8.30      0.34 o 
  -1   1   0        2.04        4.02      0.19 o 
   0   1   0     1869.90     1575.81     33.59 o 
   1   1   0        6.07        7.84      0.36 o 
   2   1   0    24675.36    23955.40   1464.03 o 
   3   1   0      765.13      797.15      9.62 o 
   4   1   0       21.50       18.29      2.06 o 
   5   1   0      279.88      290.11      7.60 o 
   6   1   0       14.95       13.65      0.96 o 
   7   1   0        0.27        0.45      0.41 o 
   8   1   0        3.58        3.48      0.67 o 
   9   1   0        7.66        6.75      0.88 o 
  -9   2   0        0.57        0.50      0.47 o 
  -8   2   0        2.15        2.04      0.48 o 
  -7   2   0        0.49        0.31      0.24 o 
  -6   2   0       63.60       65.03      1.98 o 
  -5   2   0     1549.84     1687.26     35.47 o 
  -4   2   0      159.20      138.36      3.27 o 
  -3   2   0       64.55       57.55      1.46 o 
  -2   2   0      129.81      127.73      2.05 o 
  -1   2   0     8333.80     7551.96    282.05 o 
   0   2   0        0.82        0.23      0.06 o 
   1   2   0      738.92      731.34     10.86 o 
   2   2   0     1443.00     1571.16     54.91 o 
   3   2   0      362.67      391.39      4.84 o 
   4   2   0     2010.96     2203.91     27.51 o 
   5   2   0      107.93       96.89      2.78 o 
   6   2   0        0.33        0.52      0.41 o 
   7   2   0       50.08       58.16      2.19 o 
   8   2   0        2.48        6.21      0.85 o 
  -9   3   0       14.69       12.82      0.68 o 
  -8   3   0       30.13       28.64      1.29 o 
  -7   3   0        7.23        7.16      0.61 o 
  -6   3   0       13.14       12.42      0.71 o 
  -5   3   0       11.20       12.08      0.48 o 
  -4   3   0      281.66      292.06      3.68 o 
  -3   3   0     1380.97     1415.38     20.92 o 
  -2   3   0      980.54      979.26     14.50 o 
  -1   3   0     1054.20     1066.92     32.58 o 
   0   3   0     1298.55     1239.21     18.28 o 
   1   3   0      270.69      253.31      3.92 o 
   2   3   0      336.87      328.73      5.08 o 
   3   3   0        0.97        0.50      0.17 o 
   4   3   0       13.35       17.16      0.61 o 
   5   3   0        0.49        0.58      0.23 o 
   6   3   0      147.48      137.35      3.87 o 
   7   3   0       16.71       15.98      1.14 o 
   8   3   0        1.31        2.61      0.73 o 
  -9   4   0        2.91        2.86      0.72 o 
  -8   4   0        0.01       -0.10      0.25 o 
  -7   4   0       65.09       65.77      1.19 o 
  -6   4   0      229.63      247.25      3.29 o 
  -5   4   0        6.88        8.25      0.43 o 
  -4   4   0      273.79      299.26      4.72 o 
  -3   4   0      145.98      159.34      2.61 o 
  -2   4   0     1482.19     1622.59     66.29 o 
  -1   4   0      106.42       98.69      1.68 o 
   0   4   0      131.11      132.35      2.18 o 
   1   4   0      484.81      463.38      7.05 o 
   2   4   0      571.00      550.31      9.61 o 
   3   4   0       79.79       76.16      1.50 o 
   4   4   0       97.68      101.70      1.97 o 
   5   4   0        2.37        1.87      0.48 o 
   6   4   0        1.24        0.38      0.47 o 
   7   4   0        1.60        2.12      0.65 o 
  -9   5   0        1.12        1.11      0.65 o 
  -8   5   0       18.80       19.98      1.22 o 
  -7   5   0        1.34        1.53      0.48 o 
  -6   5   0        1.17        1.06      0.26 o 
  -5   5   0       96.76       97.42      1.85 o 
  -4   5   0      467.86      515.98      7.91 o 
  -3   5   0      161.10      161.46      3.80 o 
  -2   5   0      126.40      142.64      2.38 o 
  -1   5   0        5.96        8.10      0.34 o 
   0   5   0       53.65       51.37      1.04 o 
   1   5   0        0.02        0.14      0.27 o 
   2   5   0       23.85       22.81      1.39 o 
   3   5   0      383.60      398.95      6.30 o 
   4   5   0        0.02       -0.07      0.23 o 
   5   5   0        4.37        4.83      0.66 o 
   6   5   0       19.59       20.45      1.25 o 
   7   5   0        6.33        8.33      0.96 o 
  -9   6   0        4.47        5.41      0.84 o 
  -8   6   0        4.90        3.88      0.76 o 
  -7   6   0       29.18       33.84      1.59 o 
  -6   6   0        1.49        0.75      0.47 o 
  -5   6   0        0.19        0.02      0.34 o 
  -4   6   0       46.75       41.85      0.96 o 
  -3   6   0      101.50      112.83      2.00 o 
  -2   6   0      293.06      328.40      7.33 o 
  -1   6   0      153.69      148.88      3.40 o 
   0   6   0       13.41       18.81      0.58 o 
   1   6   0        1.18        2.80      1.27 o 
   2   6   0       94.49       96.47      1.85 o 
   3   6   0        2.09        3.07      0.71 o 
   4   6   0        1.80        1.14      0.49 o 
   5   6   0       39.56       43.85      1.87 o 
   6   6   0        2.29        3.22      0.68 o 
  -9   7   0        3.53        3.42      0.76 o 
  -8   7   0       20.13       21.19      1.36 o 
  -7   7   0        7.15       11.18      1.03 o 
  -6   7   0       98.27       99.48      3.07 o 
  -5   7   0      168.58      188.70      4.86 o 
  -4   7   0       11.69       10.50      0.88 o 
  -3   7   0        4.62        4.79      0.56 o 
  -2   7   0      108.05      105.29      1.94 o 
  -1   7   0       23.43       20.78      0.65 o 
   0   7   0       94.38       91.23      3.28 o 
   1   7   0       50.22       52.54      1.20 o 
   2   7   0       44.71       48.46      1.19 o 
   3   7   0       24.58       23.93      1.41 o 
   4   7   0       19.29       19.57      1.17 o 
   5   7   0        0.02       -0.01      0.48 o 
  -8   8   0        6.71        5.98      0.88 o 
  -7   8   0       46.87       41.52      1.88 o 
  -6   8   0       69.46       73.21      2.56 o 
  -5   8   0       47.49       50.19      1.97 o 
  -4   8   0      175.58      183.98      4.81 o 
  -3   8   0       99.57      108.72      3.14 o 
  -2   8   0        0.01        0.19      0.34 o 
  -1   8   0       20.77       23.43      0.98 o 
   0   8   0       20.49       20.01      0.69 o 
   1   8   0        2.33        3.44      0.36 o 
   2   8   0        9.74       10.48      0.60 o 
   3   8   0        0.70       -0.39      0.43 o 
   4   8   0        0.64        0.98      0.55 o 
  -8   9   0        5.37        4.75      0.91 o 
  -7   9   0        2.67        2.27      0.71 o 
  -6   9   0        0.00       -0.34      0.45 o 
  -5   9   0       36.23       31.67      1.60 o 
  -4   9   0       52.15       57.25      2.16 o 
  -3   9   0       46.50       48.88      1.94 o 
  -2   9   0      190.62      170.88      4.46 o 
  -1   9   0       47.39       48.42      1.80 o 
   0   9   0        8.74        9.76      0.83 o 
   1   9   0        0.38        0.46      0.39 o 
   2   9   0        5.53        4.80      0.51 o 
   3   9   0        3.13        2.61      0.63 o 
  -7  10   0        0.00       -0.17      0.57 o 
  -6  10   0        7.59        7.90      0.98 o 
  -5  10   0        0.76        0.50      0.56 o 
  -4  10   0        6.44        5.68      0.82 o 
  -3  10   0        2.73        2.06      0.60 o 
  -2  10   0        7.84        7.01      0.80 o 
  -1  10   0        6.93        8.84      0.81 o 
   0  10   0       17.67       17.28      1.10 o 
   1  10   0        4.84        6.05      0.75 o 
  -5  11   0        0.23        0.25      0.64 o 
  -4  11   0        0.89        0.83      0.59 o 
  -3  11   0        2.62        1.99      0.65 o 
  -2  11   0        0.03       -0.62      0.45 o 
  -1  11   0        0.51        1.08      0.50 o 
   0  11   0        2.60        1.84      0.60 o 
   0 -11   1       10.16        9.92      0.93 o 
   1 -11   1        3.28        2.94      0.58 o 
   2 -11   1        1.43        2.02      0.60 o 
   3 -11   1        0.34       -0.17      0.47 o 
   4 -11   1        1.08        1.89      0.65 o 
   5 -11   1        2.09        3.03      0.78 o 
   6 -11   1        3.43        4.00      0.86 o 
  -2 -10   1       11.98       10.80      1.03 o 
   0 -10   1        1.02        0.51      0.45 o 
   1 -10   1        0.19       -0.25      0.38 o 
   2 -10   1        7.81        8.05      0.81 o 
   3 -10   1       30.52       30.30      1.53 o 
   4 -10   1        0.01       -0.04      0.47 o 
   5 -10   1        0.01       -0.12      0.52 o 
   6 -10   1       24.26       24.58      1.49 o 
   7 -10   1        0.04       -0.12      0.55 o 
  -4  -9   1       18.70       20.83      1.36 o 
  -3  -9   1        0.40        0.81      0.60 o 
  -2  -9   1        0.01       -0.19      0.45 o 
  -1  -9   1       15.68       16.86      0.74 o 
   0  -9   1        0.81        0.59      0.29 o 
   1  -9   1       24.98       23.11      1.18 o 
   2  -9   1       10.45       11.09      0.87 o 
   3  -9   1        1.31        0.41      0.45 o 
   4  -9   1       89.09       90.50      2.91 o 
   5  -9   1       13.75       14.71      1.11 o 
   6  -9   1        4.77        3.37      0.73 o 
   7  -9   1        1.04        1.29      0.67 o 
   8  -9   1       15.34       16.58      1.38 o 
  -5  -8   1        1.49        1.44      0.66 o 
  -4  -8   1        0.13        0.19      0.47 o 
  -3  -8   1        3.78        3.68      0.66 o 
  -2  -8   1      183.01      190.38      3.36 o 
  -1  -8   1       23.68       24.33      0.95 o 
   0  -8   1        0.29        0.58      0.23 o 
   1  -8   1       22.33       20.54      0.69 o 
   2  -8   1       33.88       33.33      1.33 o 
   3  -8   1       12.29       12.28      0.90 o 
   4  -8   1       46.64       47.27      1.82 o 
   5  -8   1        0.31        0.68      0.48 o 
   6  -8   1       51.10       48.17      1.99 o 
   7  -8   1        2.65        2.67      0.69 o 
   8  -8   1        5.41        6.33      0.93 o 
  -6  -7   1        8.03        9.04      1.04 o 
  -5  -7   1        0.48        0.02      0.48 o 
  -4  -7   1        0.07        0.02      0.47 o 
  -3  -7   1       63.17       66.61      2.22 o 
  -2  -7   1        3.79        3.50      0.35 o 
  -1  -7   1        0.40       -0.05      0.18 o 
   0  -7   1       69.91       67.40      1.39 o 
   1  -7   1       73.91       76.32      1.52 o 
   2  -7   1        0.37        0.40      0.20 o 
   3  -7   1      261.36      252.08      7.03 o 
   4  -7   1       22.59       21.36      1.10 o 
   5  -7   1        8.13       10.12      0.91 o 
   6  -7   1       28.57       28.76      1.46 o 
   7  -7   1        1.47        1.45      0.57 o 
   8  -7   1       40.01       40.42      1.87 o 
   9  -7   1        1.25        0.29      0.66 o 
  -6  -6   1        0.19        0.10      0.48 o 
  -5  -6   1       12.89       11.32      1.00 o 
  -4  -6   1       14.98       15.33      1.00 o 
  -3  -6   1       12.12       11.87      0.54 o 
  -2  -6   1        4.89        4.44      0.33 o 
  -1  -6   1      462.87      475.97      7.34 o 
   0  -6   1       17.94       19.78      0.59 o 
   1  -6   1       18.11       18.09      0.56 o 
   2  -6   1      113.90      108.46      1.94 o 
   3  -6   1       99.27      100.65      1.98 o 
   4  -6   1        0.35        6.40      0.61 o 
   5  -6   1       27.56       24.25      0.75 o 
   6  -6   1       33.63       36.55      1.02 o 
   7  -6   1       27.03       27.25      1.41 o 
   8  -6   1       20.75       20.01      1.29 o 
   9  -6   1        0.75        0.37      0.65 o 
  -7  -5   1        1.02        2.11      0.63 o 
  -6  -5   1        3.02        4.06      0.70 o 
  -5  -5   1        8.20        7.72      0.79 o 
  -4  -5   1        8.17        7.71      0.73 o 
  -3  -5   1       99.70       99.70      1.87 o 
  -2  -5   1      273.99      293.67      4.66 o 
  -1  -5   1       73.89       81.91      1.51 o 
   0  -5   1       60.68       51.22      1.03 o 
   1  -5   1     1412.27     1511.06     30.11 o 
   2  -5   1      360.31      339.42      5.27 o 
   3  -5   1        3.06        3.18      0.25 o 
   4  -5   1      195.40      202.27      3.36 o 
   5  -5   1        1.38        0.36      0.30 o 
   6  -5   1       10.36        8.61      0.51 o 
   7  -5   1        0.73        0.56      0.32 o 
   8  -5   1       19.18       21.14      0.86 o 
   9  -5   1       12.35       14.41      1.27 o 
  -8  -4   1        3.08        3.80      0.83 o 
  -7  -4   1        1.06        0.69      0.53 o 
  -6  -4   1        1.81        2.53      0.57 o 
  -5  -4   1        5.57        6.61      0.69 o 
  -4  -4   1       35.28       34.59      0.89 o 
  -3  -4   1       34.77       38.30      1.03 o 
  -2  -4   1        6.22        5.49      0.30 o 
  -1  -4   1      104.65       97.63      1.68 o 
   0  -4   1      114.53      124.80      2.19 o 
   1  -4   1        0.06       -0.22      0.15 o 
   2  -4   1      459.04      398.90      6.09 o 
   3  -4   1      773.24      789.25     11.85 o 
   4  -4   1        8.04        5.35      0.32 o 
   5  -4   1      118.65      124.13      3.13 o 
   6  -4   1      356.68      379.94      5.89 o 
   7  -4   1        0.73        0.59      0.30 o 
   8  -4   1        3.01        2.03      0.36 o 
   9  -4   1        0.01       -0.31      0.31 o 
  -8  -3   1        7.01        7.40      0.97 o 
  -7  -3   1       15.65       12.96      1.01 o 
  -6  -3   1       19.00       17.11      1.11 o 
  -5  -3   1       24.15       26.07      1.21 o 
  -4  -3   1        8.28        7.14      0.29 o 
  -3  -3   1      467.41      503.80      6.18 o 
  -2  -3   1       23.85       27.08      0.61 o 
  -1  -3   1      125.03      137.84      2.21 o 
   0  -3   1      283.15      284.33      4.34 o 
   1  -3   1     4284.92     4341.34    283.31 o 
   2  -3   1      788.01      807.13     12.03 o 
   3  -3   1       19.40       16.05      0.62 o 
   4  -3   1       31.99       24.78      0.62 o 
   5  -3   1      460.48      431.15      8.34 o 
   6  -3   1        0.79        0.81      0.24 o 
   7  -3   1       60.90       58.01      1.57 o 
   8  -3   1      104.46      106.75      3.68 o 
   9  -3   1        0.16       -0.23      0.29 o 
  -8  -2   1        1.14        1.41      0.58 o 
  -7  -2   1        4.14        3.55      0.60 o 
  -6  -2   1       73.44       72.92      2.35 o 
  -5  -2   1      146.32      139.32      2.41 o 
  -4  -2   1       31.97       34.37      0.78 o 
  -3  -2   1      311.11      334.04      4.15 o 
  -2  -2   1      367.54      365.83     10.54 o 
  -1  -2   1      510.33      495.62      7.33 o 
   0  -2   1     6678.49     6367.76    133.27 o 
   2  -2   1     1199.76     1137.16     23.83 o 
   3  -2   1       18.89       14.99      0.40 o 
   4  -2   1       21.80       22.82      0.85 o 
   5  -2   1       65.07       61.35      1.83 o 
   6  -2   1        0.09        0.17      0.29 o 
   7  -2   1        0.12       -0.48      0.32 o 
   8  -2   1        1.22        2.53      0.53 o 
   9  -2   1       12.97       12.66      0.99 o 
  -9  -1   1        0.03       -0.19      0.49 o 
  -8  -1   1        2.92        1.62      0.53 o 
  -7  -1   1       12.49       11.79      0.90 o 
  -5  -1   1        8.35        8.05      0.41 o 
  -4  -1   1      936.72     1044.67     19.38 o 
  -3  -1   1     2241.67     2626.03    138.34 o 
  -2  -1   1       64.15       45.23      0.83 o 
  -1  -1   1      293.04      228.94      4.96 o 
   0  -1   1      336.18      314.81      6.70 o 
   1  -1   1      448.54      448.95      9.51 o 
   2  -1   1     8336.79     7968.70    166.21 o 
   3  -1   1     1140.11     1221.33     25.69 o 
   4  -1   1       37.09       38.64      1.26 o 
   5  -1   1       16.30       21.09      0.95 o 
   6  -1   1       26.32       27.40      1.20 o 
   7  -1   1       16.03       16.97      1.03 o 
   8  -1   1        1.90        1.02      0.47 o 
   9  -1   1        0.05        0.80      0.48 o 
  -9   0   1        4.60        3.48      0.66 o 
  -8   0   1        0.00       -0.25      0.35 o 
  -7   0   1        1.19        1.39      0.47 o 
  -6   0   1       10.19        8.82      0.46 o 
  -5   0   1       60.21       64.35      1.29 o 
  -4   0   1       54.91       58.94      1.15 o 
  -3   0   1        2.45        3.17      0.20 o 
  -2   0   1     1027.65     1182.64     17.30 o 
  -1   0   1       91.69       92.42      2.08 o 
   1   0   1       36.19       34.68      0.89 o 
   2   0   1    12908.50    12347.09    257.56 o 
   3   0   1       34.56       29.69      1.03 o 
   4   0   1     3793.49     4580.50    152.77 o 
   5   0   1      161.63      153.22      2.57 o 
   6   0   1       30.43       25.77      1.23 o 
   7   0   1        3.66        3.31      0.57 o 
   8   0   1       10.69       12.00      1.01 o 
   9   0   1        2.40        3.39      0.74 o 
  -9   1   1        1.15        1.77      0.57 o 
  -8   1   1        1.61        1.06      0.42 o 
  -7   1   1       43.37       41.80      1.07 o 
  -6   1   1        1.61        1.53      0.33 o 
  -5   1   1        1.34        2.72      0.25 o 
  -4   1   1      314.99      328.93      7.26 o 
  -3   1   1      131.50      148.26      3.37 o 
  -2   1   1      620.65      620.24     17.06 o 
   0   1   1       17.06       13.60      0.38 o 
   1   1   1      375.03      376.49      5.67 o 
   2   1   1      271.84      280.64      6.20 o 
   3   1   1       36.05       36.66      0.82 o 
   4   1   1     3577.01     4271.43     62.66 o 
   5   1   1        6.92        7.88      0.71 o 
   6   1   1      482.41      472.84     10.79 o 
   7   1   1        5.77        5.33      0.73 o 
   8   1   1        1.54        0.74      0.52 o 
  -9   2   1        7.48        7.05      0.79 o 
  -8   2   1        7.29        8.36      0.52 o 
  -7   2   1       25.58       27.19      0.84 o 
  -6   2   1        0.42        0.12      0.27 o 
  -5   2   1      170.28      158.40      3.77 o 
  -4   2   1       39.25       39.96      0.85 o 
  -3   2   1      731.30      715.69     14.81 o 
  -2   2   1       36.44       30.14      0.45 o 
  -1   2   1      493.54      529.49     11.17 o 
   0   2   1       77.13       64.28      1.10 o 
   1   2   1      217.71      234.05      3.64 o 
   2   2   1      326.13      317.09      4.91 o 
   3   2   1      584.01      580.86      8.85 o 
   4   2   1      327.46      317.86      5.10 o 
   5   2   1       62.12       56.48      1.33 o 
   6   2   1      370.01      353.30      8.38 o 
   7   2   1        2.42        2.35      0.60 o 
   8   2   1       63.80       61.84      2.42 o 
  -8   3   1        0.42        0.05      0.22 o 
  -7   3   1       19.33       19.14      0.70 o 
  -6   3   1       18.87       17.20      0.84 o 
  -5   3   1        5.87        6.56      0.70 o 
  -4   3   1       38.02       50.05      1.02 o 
  -3   3   1       47.13       47.29      0.91 o 
  -2   3   1      101.39      107.42      1.75 o 
  -1   3   1     3052.41     2929.25     73.78 o 
   0   3   1      103.54       99.24      1.65 o 
   1   3   1       96.93       99.33      1.70 o 
   2   3   1       16.21       16.43      0.50 o 
   3   3   1       24.56       27.54      0.74 o 
   4   3   1       20.87       20.53      0.73 o 
   5   3   1       42.73       43.58      1.14 o 
   6   3   1       66.14       62.29      2.25 o 
   7   3   1        0.03       -0.32      0.51 o 
   8   3   1       34.95       28.11      1.61 o 
  -9   4   1        0.65        0.53      0.36 o 
  -8   4   1        0.03       -0.60      0.40 o 
  -7   4   1       24.66       24.50      0.79 o 
  -6   4   1        2.62        2.83      0.24 o 
  -5   4   1      142.53      149.44      2.57 o 
  -4   4   1        2.65        3.27      0.41 o 
  -3   4   1       15.71       19.39      0.59 o 
  -2   4   1      369.83      430.78      6.52 o 
  -1   4   1       57.80       56.30      1.04 o 
   0   4   1      854.91      892.52     29.36 o 
   1   4   1      412.08      415.32      6.37 o 
   2   4   1       11.81       10.31      0.54 o 
   3   4   1       37.56       37.28      0.94 o 
   4   4   1      238.07      238.73      4.05 o 
   5   4   1        0.01       -0.25      0.30 o 
   6   4   1        0.48       -0.08      0.43 o 
   7   4   1        8.58       10.55      1.05 o 
  -9   5   1       15.52       13.91      1.14 o 
  -8   5   1        0.92        0.26      0.50 o 
  -7   5   1       18.60       18.12      1.08 o 
  -6   5   1       59.56       62.11      2.05 o 
  -5   5   1        9.46        8.99      0.76 o 
  -4   5   1        1.16        1.53      0.19 o 
  -3   5   1      473.50      499.79      7.61 o 
  -2   5   1       95.08      115.79      1.97 o 
  -1   5   1        4.70        5.73      0.30 o 
   0   5   1      151.58      157.50      2.62 o 
   1   5   1       77.55       77.73      1.67 o 
   2   5   1       40.24       46.43      1.06 o 
   3   5   1       43.59       48.94      1.18 o 
   4   5   1       26.38       23.33      0.81 o 
   5   5   1        1.00        0.94      0.47 o 
   6   5   1        7.01        5.79      0.80 o 
   7   5   1        0.11       -0.16      0.55 o 
  -9   6   1       55.84       56.11      2.22 o 
  -8   6   1       90.76      100.73      3.14 o 
  -7   6   1       68.04       71.86      2.48 o 
  -6   6   1        9.85       12.38      0.97 o 
  -5   6   1        2.14        2.01      0.45 o 
  -4   6   1      183.45      191.52      4.75 o 
  -3   6   1        4.05        2.36      0.40 o 
  -2   6   1        0.17       -0.05      0.14 o 
  -1   6   1      628.16      650.25      9.85 o 
   0   6   1       41.59       45.78      1.02 o 
   1   6   1        1.82        1.51      0.24 o 
   2   6   1       87.79       96.46      3.27 o 
   3   6   1       26.38       26.46      0.86 o 
   4   6   1        0.00       -0.05      0.25 o 
   5   6   1        0.40        0.54      0.49 o 
   6   6   1        0.05       -0.01      0.52 o 
  -9   7   1        4.49        4.64      0.83 o 
  -8   7   1        7.17        8.55      0.98 o 
  -7   7   1       60.25       62.08      2.30 o 
  -6   7   1       59.20       66.50      2.35 o 
  -5   7   1       97.24       86.63      2.72 o 
  -4   7   1       57.43       61.00      2.13 o 
  -3   7   1       46.38       47.68      1.73 o 
  -2   7   1       87.32       84.92      2.47 o 
  -1   7   1        0.20       -0.12      0.16 o 
   0   7   1        0.65        0.71      0.20 o 
   1   7   1       52.71       55.32      1.27 o 
   2   7   1       42.59       44.14      1.15 o 
   3   7   1       27.48       25.82      1.04 o 
   4   7   1        8.82        9.27      0.90 o 
   5   7   1        0.40        0.89      0.54 o 
  -8   8   1        9.92        8.06      0.98 o 
  -7   8   1       20.64       21.57      1.43 o 
  -6   8   1        1.75        0.42      0.52 o 
  -5   8   1       34.82       32.05      1.56 o 
  -4   8   1       60.99       62.75      2.24 o 
  -3   8   1      134.67      113.23      3.24 o 
  -2   8   1       51.29       50.03      1.80 o 
  -1   8   1        5.51        6.38      0.68 o 
   0   8   1       41.45       40.94      1.55 o 
   1   8   1       13.35       14.52      0.65 o 
   2   8   1       24.54       26.30      0.90 o 
   3   8   1        0.50        0.23      0.30 o 
   4   8   1        5.97        5.93      0.79 o 
  -7   9   1        1.30        1.95      0.71 o 
  -6   9   1       22.78       23.07      1.48 o 
  -5   9   1       29.40       28.57      1.58 o 
  -4   9   1        1.04        2.94      0.61 o 
  -3   9   1       26.20       24.26      1.33 o 
  -2   9   1       51.83       50.50      1.94 o 
  -1   9   1       52.58       52.41      1.91 o 
   0   9   1       46.24       44.48      1.75 o 
   1   9   1        7.31        6.95      0.76 o 
   2   9   1       32.74       32.79      1.50 o 
  -6  10   1        3.12        3.55      0.81 o 
  -5  10   1        0.22        0.05      0.58 o 
  -4  10   1       30.65       26.62      1.47 o 
  -3  10   1       22.13       17.43      1.15 o 
  -2  10   1        5.24        4.23      0.68 o 
  -1  10   1        3.85        4.05      0.66 o 
   0  10   1       15.28       14.63      1.08 o 
   1  10   1       25.77       28.77      1.46 o 
  -5  11   1        0.29        0.75      0.63 o 
  -4  11   1        0.14        0.25      0.55 o 
  -3  11   1        0.89        0.29      0.53 o 
  -2  11   1        2.18        1.17      0.55 o 
  -1  11   1        7.70        8.04      0.88 o 
   2 -12   2        0.02       -0.17      0.44 o 
   3 -12   2        0.65        0.76      0.62 o 
   4 -12   2       14.26       15.55      1.33 o 
   1 -11   2        3.45        1.54      0.55 o 
   2 -11   2        5.83        7.08      0.82 o 
   3 -11   2       10.16        6.61      0.85 o 
   4 -11   2        0.47       -0.29      0.54 o 
   5 -11   2        2.84        2.55      0.70 o 
   6 -11   2       16.12       18.64      1.46 o 
  -3 -10   2        4.07        3.90      0.76 o 
  -2 -10   2       39.36       39.56      1.82 o 
  -1 -10   2        8.48        7.83      0.83 o 
   0 -10   2        0.05        0.11      0.29 o 
   1 -10   2       33.62       34.49      1.50 o 
   2 -10   2        0.06       -0.34      0.39 o 
   3 -10   2       19.43       15.25      1.10 o 
   4 -10   2        1.24        1.46      0.63 o 
   5 -10   2        0.09        1.35      0.58 o 
   6 -10   2        0.44        0.40      0.54 o 
   7 -10   2        1.09        1.48      0.68 o 
  -4  -9   2        0.63        0.38      0.53 o 
  -3  -9   2       31.99       39.10      1.79 o 
  -2  -9   2        0.39        0.07      0.48 o 
  -1  -9   2        1.85        2.99      0.68 o 
   0  -9   2       87.70       82.70      1.75 o 
   1  -9   2        1.70        1.34      0.32 o 
   2  -9   2       40.04       35.56      1.02 o 
   3  -9   2       33.97       34.66      1.55 o 
   4  -9   2        0.73        6.96      0.80 o 
   5  -9   2       25.05       22.39      1.31 o 
   6  -9   2       19.83       20.57      1.32 o 
   7  -9   2        0.30        0.61      0.61 o 
   8  -9   2       10.18        7.96      0.99 o 
  -5  -8   2        0.33       -0.25      0.49 o 
  -4  -8   2        3.04        1.81      0.62 o 
  -3  -8   2        6.75        7.53      0.83 o 
  -2  -8   2        0.01        0.12      0.38 o 
  -1  -8   2       17.58       20.92      0.97 o 
   0  -8   2      115.05      124.05      2.30 o 
   1  -8   2       32.13       33.68      1.03 o 
   2  -8   2      129.34      120.82      2.26 o 
   3  -8   2       46.28       43.73      1.11 o 
   4  -8   2        0.14       -0.12      0.92 o 
   5  -8   2        2.38        1.95      0.57 o 
   6  -8   2        2.29        3.45      0.67 o 
   7  -8   2       33.79       30.28      1.60 o 
   8  -8   2        8.71       10.39      1.07 o 
  -6  -7   2        0.43       -0.07      0.48 o 
  -5  -7   2        0.89        0.80      0.52 o 
  -4  -7   2       32.38       31.88      1.50 o 
  -3  -7   2       24.91       25.08      1.25 o 
  -2  -7   2       20.12       19.52      0.66 o 
  -1  -7   2        2.59        4.01      0.32 o 
   0  -7   2        4.71        5.54      0.37 o 
   1  -7   2        6.73        7.95      0.45 o 
   2  -7   2       82.25       86.48      1.68 o 
   3  -7   2       61.78       68.86      1.44 o 
   4  -7   2       16.27       14.74      2.11 o 
   5  -7   2        0.10        0.51      0.25 o 
   6  -7   2        1.23        0.94      0.32 o 
   7  -7   2        7.89        6.94      0.89 o 
   8  -7   2        2.31        2.52      0.74 o 
   9  -7   2        1.16        0.81      0.71 o 
  -6  -6   2       16.06       13.22      1.08 o 
  -5  -6   2       11.26       13.36      1.06 o 
  -4  -6   2        6.83        6.82      0.71 o 
  -3  -6   2        0.29        0.23      0.32 o 
  -2  -6   2       61.07       60.16      1.25 o 
  -1  -6   2        3.31        3.40      0.32 o 
   0  -6   2      143.35      150.15      2.56 o 
   1  -6   2      175.65      193.66      4.52 o 
   2  -6   2      414.65      406.66      6.33 o 
   3  -6   2       44.72       44.20      1.02 o 
   4  -6   2       34.21       37.27      1.71 o 
   5  -6   2       63.74       76.32      1.62 o 
   6  -6   2       64.13       56.95      1.39 o 
   7  -6   2        4.12        4.17      0.53 o 
   8  -6   2        0.65        1.09      0.38 o 
   9  -6   2        0.98        0.76      0.74 o 
  -7  -5   2        0.00       -0.09      0.50 o 
  -6  -5   2        0.00       -0.48      0.32 o 
  -5  -5   2        1.86        1.86      0.54 o 
  -4  -5   2        9.64        8.20      0.72 o 
  -3  -5   2       73.30       75.62      1.47 o 
  -2  -5   2      183.78      159.98      4.51 o 
  -1  -5   2       78.22       72.77      1.36 o 
   0  -5   2      422.24      454.02      6.93 o 
   1  -5   2       99.49      102.44      2.55 o 
   2  -5   2      317.17      345.99      5.39 o 
   3  -5   2     1434.96     1531.65     22.73 o 
   4  -5   2       43.67       41.94      1.01 o 
   5  -5   2       92.56       91.20      2.50 o 
   6  -5   2        2.42        2.98      0.50 o 
   7  -5   2       37.08       40.67      1.57 o 
   8  -5   2        4.58        3.31      0.61 o 
   9  -5   2        1.03        1.24      0.55 o 
  -8  -4   2        8.52        9.47      1.03 o 
  -7  -4   2       12.15        9.78      0.93 o 
  -6  -4   2        3.39        5.87      0.71 o 
  -5  -4   2        8.88        6.68      0.69 o 
  -4  -4   2        6.19        4.13      0.30 o 
  -3  -4   2       38.81       41.88      0.72 o 
  -2  -4   2      124.37      138.50      2.30 o 
  -1  -4   2      167.54      159.69      2.58 o 
   0  -4   2      810.45      778.36     11.60 o 
   1  -4   2      652.55      692.13     10.36 o 
   2  -4   2     2957.26     3031.39     44.50 o 
   3  -4   2        5.91        6.17      0.42 o 
   4  -4   2       20.50       22.48      0.89 o 
   5  -4   2      150.44      153.49      3.80 o 
   6  -4   2       25.00       26.24      0.80 o 
   7  -4   2       13.47       11.82      0.60 o 
   8  -4   2        9.01        7.50      1.40 o 
   9  -4   2        6.08        7.75      0.61 o 
  -8  -3   2        1.95        1.81      0.61 o 
  -7  -3   2        4.95        6.42      0.76 o 
  -6  -3   2       48.01       45.97      1.79 o 
  -5  -3   2       26.56       25.06      0.87 o 
  -4  -3   2       73.09       64.66      2.02 o 
  -3  -3   2      185.82      172.74      2.26 o 
  -2  -3   2      328.24      337.75      5.15 o 
  -1  -3   2        0.24       -0.20      0.15 o 
   0  -3   2      311.73      302.68      4.60 o 
   1  -3   2       36.13       33.06      0.97 o 
   2  -3   2     1927.10     1784.93     37.33 o 
   3  -3   2        2.48        1.74      0.25 o 
   4  -3   2       27.24       26.73      0.67 o 
   5  -3   2        3.34        3.73      0.31 o 
   6  -3   2       24.07       22.47      0.72 o 
   7  -3   2       63.47       57.54      2.10 o 
   8  -3   2        0.06        0.16      0.29 o 
   9  -3   2        0.06       -0.38      0.32 o 
  -8  -2   2        5.53        4.60      0.75 o 
  -7  -2   2        5.54        6.30      0.73 o 
  -6  -2   2       44.90       42.85      1.65 o 
  -5  -2   2       22.05       19.08      0.61 o 
  -4  -2   2      206.87      195.20      4.29 o 
  -3  -2   2      308.37      330.54      5.08 o 
  -2  -2   2      240.54      217.15      3.37 o 
  -1  -2   2     1973.05     2183.22     44.39 o 
   1  -2   2     3663.73     2970.46     61.86 o 
   2  -2   2       29.22       33.18      0.98 o 
   3  -2   2      151.44      145.34      2.36 o 
   4  -2   2       20.38       27.40      0.98 o 
   5  -2   2       62.20       56.67      2.15 o 
   6  -2   2        5.79        5.92      0.60 o 
   7  -2   2        3.30        2.54      0.35 o 
   8  -2   2        2.18        2.48      0.65 o 
   9  -2   2        0.73        0.77      0.30 o 
  -9  -1   2        4.03        4.73      0.78 o 
  -8  -1   2       14.93       13.80      1.03 o 
  -7  -1   2       28.10       28.84      1.37 o 
  -6  -1   2       15.08       12.67      0.53 o 
  -5  -1   2       48.73       44.38      1.45 o 
  -4  -1   2      249.36      240.54      6.27 o 
  -3  -1   2       93.64      105.82      1.79 o 
  -2  -1   2     1837.50     1994.60    154.01 o 
  -1  -1   2      461.81      505.12     15.65 o 
   1  -1   2     7362.46     5410.08    113.13 o 
   2  -1   2       43.62       40.60      0.79 o 
   3  -1   2       74.90       66.61      1.79 o 
   4  -1   2      563.29      592.50     12.85 o 
   5  -1   2      196.21      194.83      4.75 o 
   6  -1   2        0.12        0.43      0.35 o 
   7  -1   2        0.77        1.05      0.46 o 
   8  -1   2        7.06        6.02      0.78 o 
   9  -1   2        0.66        1.01      0.53 o 
  -9   0   2       17.20       15.50      1.15 o 
  -8   0   2        2.64        2.96      0.59 o 
  -7   0   2       18.71       17.53      0.68 o 
  -6   0   2       93.55       91.52      1.79 o 
  -5   0   2      221.64      210.50      3.45 o 
  -4   0   2      236.20      237.99      3.77 o 
  -3   0   2       52.58       51.04      0.77 o 
  -2   0   2     1432.86     1597.52     62.17 o 
  -1   0   2       81.52       88.41      1.40 o 
   0   0   2     6616.38     5127.96    107.61 o 
   1   0   2      222.22      214.33      2.70 o 
   2   0   2       80.35       68.52      1.79 o 
   3   0   2      811.19      777.95     11.70 o 
   4   0   2       32.52       31.85      1.24 o 
   5   0   2       22.15       22.50      1.09 o 
   6   0   2      562.30      557.68     12.52 o 
   7   0   2       35.18       36.51      1.63 o 
   8   0   2       11.93        8.75      0.91 o 
   9   0   2        0.00       -0.75      0.50 o 
  -9   1   2        9.23       11.06      0.94 o 
  -8   1   2        0.62        0.55      0.39 o 
  -7   1   2       75.89       79.29      1.67 o 
  -6   1   2      169.04      165.51      2.33 o 
  -5   1   2        1.05        0.65      0.30 o 
  -4   1   2      699.40      714.73      8.71 o 
  -3   1   2      697.76      705.48     12.78 o 
  -2   1   2      487.18      485.24      9.84 o 
  -1   1   2       96.01       92.87      2.16 o 
   0   1   2     3565.55     3551.56    142.23 o 
   1   1   2      636.38      629.59      9.39 o 
   2   1   2      369.15      363.14      5.59 o 
   3   1   2       16.10       15.72      0.52 o 
   4   1   2        3.12        1.86      0.32 o 
   5   1   2      245.06      241.66      5.85 o 
   6   1   2      171.25      165.56      4.39 o 
   7   1   2        0.59        0.63      0.47 o 
   8   1   2      121.09      113.00      3.60 o 
  -8   2   2       50.81       48.39      1.35 o 
  -7   2   2       15.97       14.90      0.51 o 
  -6   2   2        0.24        0.28      0.17 o 
  -5   2   2      442.03      469.57      7.20 o 
  -4   2   2      202.67      198.80      3.17 o 
  -3   2   2      218.68      221.50      3.43 o 
  -2   2   2     1874.22     1873.44     38.84 o 
  -1   2   2      589.59      599.65     12.66 o 
   0   2   2      272.43      268.26      4.10 o 
   1   2   2      862.07      883.39     13.13 o 
   2   2   2      642.48      619.35      9.36 o 
   3   2   2       49.74       48.19      1.08 o 
   4   2   2      168.80      164.22      2.90 o 
   5   2   2      210.72      206.66      3.63 o 
   6   2   2        0.10       -0.36      0.41 o 
   7   2   2        0.92        2.20      0.61 o 
   8   2   2       30.62       26.03      1.54 o 
  -9   3   2        6.85        7.53      0.83 o 
  -8   3   2        0.01       -0.37      0.25 o 
  -7   3   2      110.64      116.81      3.18 o 
  -6   3   2      127.87      115.90      2.10 o 
  -5   3   2       72.95       66.02      1.28 o 
  -4   3   2      111.72      125.76      2.39 o 
  -3   3   2     1525.04     1609.11     33.54 o 
  -2   3   2      346.15      357.72      7.81 o 
  -1   3   2      443.16      480.61      7.22 o 
   0   3   2     1235.95     1211.83     17.91 o 
   1   3   2        6.11        8.22      0.34 o 
   2   3   2       23.96       26.08      0.68 o 
   3   3   2      193.92      192.35      3.26 o 
   4   3   2      349.57      351.12      5.69 o 
   5   3   2        5.37        5.28      0.45 o 
   6   3   2       19.75       21.44      0.87 o 
   7   3   2       39.13       39.25      1.85 o 
  -9   4   2        1.19        0.84      0.57 o 
  -8   4   2        2.94        3.27      0.59 o 
  -7   4   2       85.89       79.08      2.41 o 
  -6   4   2       33.43       33.50      1.36 o 
  -5   4   2       37.33       39.68      1.41 o 
  -4   4   2      178.59      150.16      2.48 o 
  -3   4   2      433.83      426.98      6.50 o 
  -2   4   2       18.95       23.16      0.92 o 
  -1   4   2      929.54      947.48     14.08 o 
   0   4   2      738.51      743.78     11.14 o 
   1   4   2       85.75       95.33      1.72 o 
   2   4   2        5.59        4.91      0.58 o 
   3   4   2        2.38        2.10      0.28 o 
   4   4   2       70.59       72.65      1.61 o 
   5   4   2        3.04        4.06      0.41 o 
   6   4   2        2.63        3.07      0.45 o 
   7   4   2        0.31        0.91      0.56 o 
  -9   5   2        2.41        2.76      0.66 o 
  -8   5   2       35.33       41.32      1.78 o 
  -7   5   2        4.32        4.89      0.68 o 
  -6   5   2       12.76       13.29      0.93 o 
  -5   5   2       14.00       15.23      0.90 o 
  -4   5   2      190.68      193.99      4.72 o 
  -3   5   2       22.51       18.29      0.94 o 
  -2   5   2      142.71      113.09      2.93 o 
  -1   5   2      244.93      238.38      3.78 o 
   0   5   2       20.30       25.02      0.66 o 
   1   5   2      305.34      284.01      4.55 o 
   2   5   2      222.50      211.41      3.55 o 
   3   5   2       87.17       84.92      1.94 o 
   4   5   2       21.36       21.90      0.83 o 
   5   5   2        0.01       -0.04      0.36 o 
   6   5   2        5.35        4.62      0.75 o 
  -9   6   2        4.01        3.21      0.75 o 
  -8   6   2        3.27        3.29      0.76 o 
  -7   6   2       83.43       83.14      2.71 o 
  -6   6   2        0.49        0.70      0.47 o 
  -5   6   2       62.70       56.11      1.96 o 
  -4   6   2      158.12      155.01      4.02 o 
  -3   6   2       34.19       31.22      1.27 o 
  -2   6   2        5.52        4.72      0.48 o 
  -1   6   2       44.34       47.95      1.60 o 
   0   6   2       23.23       20.68      0.80 o 
   1   6   2        0.44        0.23      0.28 o 
   2   6   2        0.45        0.79      0.30 o 
   3   6   2      104.16      103.60      2.10 o 
   4   6   2       24.69       25.12      0.91 o 
   5   6   2        3.38        4.79      0.73 o 
  -8   7   2        0.69        0.30      0.63 o 
  -7   7   2       13.30       13.56      1.16 o 
  -6   7   2        6.58        7.24      0.83 o 
  -5   7   2      374.49      402.11      9.34 o 
  -4   7   2        0.53        0.52      0.47 o 
  -3   7   2      108.83       93.81      2.75 o 
  -2   7   2      222.86      224.53      5.45 o 
  -1   7   2        3.83        2.97      0.47 o 
   0   7   2        2.18        2.63      0.45 o 
   1   7   2       18.69       20.05      0.75 o 
   2   7   2       53.60       55.97      1.36 o 
   3   7   2       15.79       13.78      0.68 o 
   4   7   2        0.99        1.06      0.37 o 
   5   7   2        4.53        5.55      0.83 o 
  -8   8   2        0.02       -0.70      0.58 o 
  -7   8   2        3.72        2.67      0.73 o 
  -6   8   2        0.35        0.01      0.46 o 
  -5   8   2       24.77       23.66      1.36 o 
  -4   8   2        2.39        1.00      0.50 o 
  -3   8   2      183.84      169.11      4.43 o 
  -2   8   2        1.88        2.35      0.54 o 
  -1   8   2      122.52      114.97      3.23 o 
   0   8   2      120.97      120.86      3.38 o 
   1   8   2       13.75       13.49      0.99 o 
   2   8   2        1.90        1.76      0.55 o 
   3   8   2        3.60        3.64      0.65 o 
   4   8   2        3.37        3.97      0.72 o 
  -7   9   2        0.13       -0.48      0.55 o 
  -6   9   2        3.19        3.40      0.78 o 
  -5   9   2        7.18        5.73      0.84 o 
  -4   9   2        0.68        0.01      0.46 o 
  -3   9   2        1.49        1.69      0.54 o 
  -2   9   2        0.10        0.16      0.42 o 
  -1   9   2       73.27       73.73      2.43 o 
   0   9   2        1.53        2.57      0.57 o 
   1   9   2       30.75       33.86      1.59 o 
   2   9   2       18.50       19.08      1.23 o 
  -6  10   2        1.43        2.48      0.70 o 
  -5  10   2       25.17       27.70      1.61 o 
  -4  10   2        0.66        0.60      0.54 o 
  -3  10   2        2.59        1.46      0.60 o 
  -2  10   2        8.59        7.91      0.87 o 
  -1  10   2        2.25        3.48      0.64 o 
   0  10   2        1.50        1.42      0.56 o 
   1  10   2       12.01       14.58      1.16 o 
   2 -12   3        0.25        0.19      0.50 o 
   3 -12   3        0.68       -0.35      0.51 o 
   4 -12   3       17.87       26.46      1.64 o 
  -1 -11   3        3.68        2.69      0.71 o 
   0 -11   3        0.53        0.19      0.52 o 
   1 -11   3        2.92        1.89      0.54 o 
   2 -11   3        7.76       10.93      0.99 o 
   3 -11   3        4.71        3.43      0.68 o 
   4 -11   3        3.61        2.49      0.66 o 
   5 -11   3        2.98        4.04      0.83 o 
   6 -11   3        9.55       17.86      1.41 o 
  -3 -10   3        4.79        5.78      0.81 o 
  -2 -10   3       14.37       15.14      1.19 o 
  -1 -10   3      146.31      164.94      4.48 o 
   0 -10   3       82.82       88.34      2.76 o 
   1 -10   3        0.29        0.76      0.33 o 
   2 -10   3       10.20       10.76      0.63 o 
   3 -10   3        3.97        2.52      0.65 o 
   4 -10   3        0.07        0.15      0.56 o 
   5 -10   3       29.37       26.65      1.49 o 
   6 -10   3        0.02        0.15      0.55 o 
   7 -10   3        0.64        0.12      0.57 o 
  -4  -9   3        2.72        2.78      0.71 o 
  -3  -9   3       26.36       29.71      1.51 o 
  -2  -9   3        0.89        1.45      0.52 o 
  -1  -9   3       27.83       28.39      1.36 o 
   0  -9   3        1.32        2.19      0.34 o 
   1  -9   3      136.45      137.89      2.57 o 
   2  -9   3      236.86      254.83      4.32 o 
   3  -9   3        0.06        0.14      0.30 o 
   4  -9   3       32.96       29.17      0.95 o 
   5  -9   3        9.98        8.63      0.89 o 
   6  -9   3        0.10        0.57      0.58 o 
   7  -9   3        5.12        6.17      0.89 o 
   8  -9   3        0.94        0.19      0.67 o 
  -5  -8   3       27.26       30.62      1.64 o 
  -4  -8   3        1.49        0.68      0.50 o 
  -3  -8   3        0.28        1.04      0.48 o 
  -2  -8   3       82.86       90.24      2.76 o 
  -1  -8   3       92.62       95.91      2.79 o 
   0  -8   3        0.34        2.13      1.25 o 
   1  -8   3       94.00       87.00      1.75 o 
   2  -8   3        0.67       -0.05      0.25 o 
   3  -8   3       27.68       33.96      1.48 o 
   4  -8   3      551.24      568.61      8.91 o 
   5  -8   3       24.18       27.48      0.92 o 
   6  -8   3        0.65        0.54      0.56 o 
   7  -8   3        4.88        3.60      0.74 o 
   8  -8   3        3.73        2.94      0.75 o 
  -6  -7   3        0.00       -0.60      0.48 o 
  -5  -7   3        1.39        0.32      0.48 o 
  -4  -7   3       74.03       76.00      2.55 o 
  -3  -7   3      135.69      136.69      3.75 o 
  -2  -7   3       11.43       12.92      0.89 o 
  -1  -7   3      169.17      173.55      2.96 o 
   0  -7   3      274.85      288.70      4.64 o 
   1  -7   3      140.68      131.11      3.39 o 
   2  -7   3      111.54      120.36      2.20 o 
   3  -7   3       89.57       95.71      1.87 o 
   4  -7   3       16.61       16.49      0.65 o 
   5  -7   3        0.10        0.09      0.25 o 
   6  -7   3      105.54      122.19      4.08 o 
   7  -7   3       75.79       79.79      3.32 o 
   8  -7   3        0.14        0.12      0.40 o 
   9  -7   3        0.00       -0.75      0.66 o 
  -7  -6   3       22.21       20.18      1.38 o 
  -6  -6   3       22.29       24.17      1.44 o 
  -5  -6   3        5.24        4.93      0.69 o 
  -4  -6   3        0.17        0.30      0.38 o 
  -3  -6   3        5.54        4.06      0.54 o 
  -2  -6   3       98.48      102.44      2.84 o 
  -1  -6   3      662.59      700.27     10.59 o 
   0  -6   3        7.98       13.11      0.51 o 
   1  -6   3      125.23      123.18      2.17 o 
   2  -6   3      773.20      794.93     12.01 o 
   3  -6   3      524.99      495.54     13.43 o 
   4  -6   3        5.70        8.79      0.48 o 
   5  -6   3        2.95        3.12      0.35 o 
   6  -6   3        3.70        3.70      0.58 o 
   7  -6   3        3.82        4.08      0.63 o 
   8  -6   3       34.00       37.43      1.65 o 
   9  -6   3       11.32       12.13      0.99 o 
  -7  -5   3        0.35        0.01      0.44 o 
  -6  -5   3        0.82        0.55      0.44 o 
  -5  -5   3      193.87      195.94      5.08 o 
  -4  -5   3      128.88      131.37      3.56 o 
  -3  -5   3       47.24       44.95      1.59 o 
  -2  -5   3      125.28      125.92      2.14 o 
   0  -5   3       23.19       20.24      0.56 o 
   1  -5   3      152.82      168.55      2.78 o 
   2  -5   3     1007.02      948.91     14.23 o 
   3  -5   3       26.50       27.23      1.01 o 
   4  -5   3      587.41      604.78     13.17 o 
   5  -5   3        3.63        2.86      0.43 o 
   6  -5   3       88.13       89.34      2.60 o 
   7  -5   3       14.79       16.22      1.03 o 
   8  -5   3        0.03       -0.04      0.42 o 
   9  -5   3        0.00        0.80      0.52 o 
  -8  -4   3        9.08       10.77      1.07 o 
  -7  -4   3       10.69       11.69      0.98 o 
  -6  -4   3        0.42        0.16      0.35 o 
  -5  -4   3       35.33       36.07      0.93 o 
  -4  -4   3       22.25       20.28      1.52 o 
  -3  -4   3      740.53      760.26     11.39 o 
  -2  -4   3     1018.75     1094.78     16.16 o 
  -1  -4   3        0.28        0.25      0.12 o 
   0  -4   3        8.24        6.29      0.28 o 
   1  -4   3      114.27      109.62      1.88 o 
   2  -4   3       14.78       15.12      0.67 o 
   3  -4   3       61.79       65.45      1.83 o 
   4  -4   3       37.31       32.50      1.18 o 
   5  -4   3       46.29       49.57      1.64 o 
   6  -4   3      257.73      254.38      6.08 o 
   7  -4   3        0.89        0.35      0.43 o 
   8  -4   3        6.38        7.06      0.55 o 
   9  -4   3       10.85       11.34      1.04 o 
  -8  -3   3       14.36       12.72      1.06 o 
  -7  -3   3        0.09       -0.12      0.37 o 
  -6  -3   3       68.67       66.21      2.27 o 
  -5  -3   3       27.62       29.02      0.80 o 
  -4  -3   3       15.79       16.02      0.53 o 
  -3  -3   3      600.43      622.06      9.35 o 
  -2  -3   3        3.77        2.40      0.25 o 
  -1  -3   3      868.78      920.06     13.56 o 
   0  -3   3      953.97      925.74     19.53 o 
   1  -3   3     3575.76     3248.76     67.63 o 
   2  -3   3       51.81       37.61      1.16 o 
   3  -3   3       62.71       53.63      1.55 o 
   4  -3   3       51.72       48.67      1.52 o 
   5  -3   3      133.85      132.66      3.00 o 
   6  -3   3       18.28       18.85      0.68 o 
   7  -3   3       34.17       32.78      0.98 o 
   8  -3   3       17.92       18.42      0.78 o 
   9  -3   3        0.45        0.22      0.37 o 
  -8  -2   3        0.82        0.01      0.46 o 
  -7  -2   3        1.48        0.53      0.42 o 
  -6  -2   3       84.39       82.73      2.25 o 
  -5  -2   3       33.98       33.20      0.92 o 
  -4  -2   3       49.91       52.10      1.10 o 
  -3  -2   3      244.35      264.45      4.15 o 
  -2  -2   3      158.66      148.75      2.42 o 
  -1  -2   3      447.20      463.84      6.92 o 
   0  -2   3       46.26       41.22      0.77 o 
   1  -2   3      726.09      712.20     15.10 o 
   2  -2   3      861.05      798.59     16.95 o 
   3  -2   3      478.86      446.52      6.71 o 
   4  -2   3      233.06      213.31      3.44 o 
   5  -2   3       38.83       39.23      0.96 o 
   6  -2   3       36.47       35.13      0.95 o 
   7  -2   3        3.15        3.10      0.50 o 
   8  -2   3        5.12        6.20      0.52 o 
   9  -2   3        3.35        3.22      0.48 o 
  -9  -1   3        5.66        5.44      0.81 o 
  -8  -1   3       13.75       15.83      1.09 o 
  -7  -1   3       21.69       21.43      0.77 o 
  -6  -1   3        1.85        2.40      0.30 o 
  -5  -1   3        4.02        5.32      0.35 o 
  -4  -1   3      479.39      510.56      6.29 o 
  -3  -1   3      162.51      156.81      3.66 o 
  -2  -1   3       20.54       16.34      0.60 o 
  -1  -1   3     1176.99     1178.53     24.68 o 
   0  -1   3       40.50       46.35      0.67 o 
   1  -1   3      195.56      196.29      2.47 o 
   2  -1   3      175.42      165.29      2.16 o 
   3  -1   3      102.09       97.03      2.93 o 
   4  -1   3      212.77      206.22      4.89 o 
   5  -1   3      181.79      166.14      4.18 o 
   6  -1   3       42.45       44.64      1.73 o 
   7  -1   3        4.47        2.28      0.57 o 
   8  -1   3       15.96       14.04      1.10 o 
   9  -1   3        5.74        5.98      0.52 o 
  -9   0   3        6.79        5.62      0.76 o 
  -8   0   3        2.75        3.61      0.58 o 
  -7   0   3        2.16        2.43      0.33 o 
  -6   0   3       75.84       80.30      1.64 o 
  -5   0   3       25.42       29.23      0.60 o 
  -4   0   3       55.52       58.47      0.92 o 
  -3   0   3       45.73       46.32      0.72 o 
  -2   0   3     1227.24     1310.94     48.10 o 
  -1   0   3     1116.95     1239.07     14.82 o 
   0   0   3       79.94       81.80      1.09 o 
   1   0   3     1671.21     1620.18     23.36 o 
   2   0   3       45.30       43.85      0.91 o 
   3   0   3      182.65      193.89      4.21 o 
   4   0   3      129.38      131.80      3.39 o 
   5   0   3        4.10        3.37      0.55 o 
   6   0   3        0.33       -0.25      0.46 o 
   7   0   3       31.39       30.56      1.51 o 
   8   0   3        2.08        0.33      0.58 o 
  -8   1   3        1.69        1.87      0.35 o 
  -7   1   3       29.46       29.63      0.90 o 
  -6   1   3      204.80      199.70      2.73 o 
  -5   1   3        6.31        5.36      0.26 o 
  -4   1   3       86.87       87.29      1.27 o 
  -3   1   3       98.89      104.30      1.43 o 
  -2   1   3      436.61      457.20      6.84 o 
  -1   1   3      332.32      335.53      4.12 o 
   0   1   3      378.43      373.71      3.91 o 
   1   1   3     1290.86     1305.43     19.29 o 
   2   1   3      212.71      222.24      3.58 o 
   3   1   3      156.96      154.45      2.66 o 
   4   1   3       52.80       50.87      1.20 o 
   5   1   3      109.27      110.47      2.21 o 
   6   1   3        0.11        0.05      0.45 o 
   7   1   3        0.52        0.44      0.50 o 
   8   1   3       15.08       15.83      1.23 o 
  -9   2   3        0.69        0.59      0.49 o 
  -8   2   3        0.97        1.33      0.48 o 
  -7   2   3      123.60      123.28      2.32 o 
  -6   2   3       24.94       24.67      0.61 o 
  -5   2   3       48.44       48.31      0.86 o 
  -4   2   3      486.68      493.08      7.46 o 
  -3   2   3       61.95       61.28      1.08 o 
  -2   2   3      534.82      564.72     12.00 o 
  -1   2   3      404.15      413.22      6.23 o 
   0   2   3      188.43      193.31      3.04 o 
   1   2   3      698.48      744.67     11.15 o 
   2   2   3      119.69      120.48      2.11 o 
   3   2   3      123.10      120.28      2.20 o 
   4   2   3       11.43       12.51      0.82 o 
   5   2   3       16.13       13.62      0.81 o 
   6   2   3        7.15        9.09      0.62 o 
   7   2   3        4.00        4.01      0.75 o 
   8   2   3        3.27        4.89      0.88 o 
  -9   3   3        1.95        1.70      0.59 o 
  -8   3   3        0.69        0.99      0.50 o 
  -7   3   3       31.64       33.48      1.01 o 
  -6   3   3       18.15       18.01      0.92 o 
  -5   3   3        0.88        0.99      0.31 o 
  -4   3   3        0.92        1.71      0.16 o 
  -3   3   3       10.57        9.60      0.61 o 
  -2   3   3      662.44      683.98     14.53 o 
  -1   3   3        3.67        1.37      0.24 o 
   0   3   3      117.11      127.00      2.12 o 
   1   3   3      161.94      141.15      2.39 o 
   2   3   3       18.36       19.81      0.84 o 
   3   3   3       12.23       11.84      0.53 o 
   4   3   3       50.46       49.09      1.55 o 
   5   3   3       10.02        8.27      0.72 o 
   6   3   3        0.18        0.16      0.30 o 
   7   3   3        0.72        0.63      0.56 o 
  -9   4   3        2.58        2.24      0.68 o 
  -8   4   3       37.23       36.52      1.14 o 
  -7   4   3       53.70       56.61      1.96 o 
  -6   4   3        1.03        1.89      0.42 o 
  -5   4   3        2.17        2.47      0.43 o 
  -4   4   3        6.50        7.17      0.62 o 
  -3   4   3       42.50       37.93      1.30 o 
  -2   4   3        0.11        0.14      0.20 o 
  -1   4   3        0.05       -0.15      0.10 o 
   0   4   3       64.93       51.89      1.05 o 
   1   4   3        3.57        2.38      0.25 o 
   2   4   3       30.57       29.27      0.81 o 
   3   4   3      190.69      195.47      3.40 o 
   4   4   3        5.08        5.06      0.45 o 
   5   4   3        0.47        0.33      0.60 o 
   6   4   3        1.52        1.61      0.68 o 
  -9   5   3        5.18        5.03      0.86 o 
  -8   5   3       19.04       19.11      1.23 o 
  -7   5   3       15.56       16.72      1.12 o 
  -6   5   3        3.84        4.59      0.59 o 
  -5   5   3        3.21        3.82      0.52 o 
  -4   5   3       29.52       27.91      1.22 o 
  -3   5   3       25.42       28.52      1.18 o 
  -2   5   3       33.36       36.86      1.34 o 
  -1   5   3        0.09        0.34      0.24 o 
   0   5   3       41.46       40.94      1.47 o 
   1   5   3        0.00        0.20      0.17 o 
   2   5   3       25.70       23.82      0.75 o 
   3   5   3        0.09       -0.01      0.65 o 
   4   5   3       51.59       45.81      1.26 o 
   5   5   3       12.18       11.92      0.70 o 
   6   5   3        5.14        4.24      0.73 o 
  -9   6   3       15.58       16.62      1.25 o 
  -8   6   3       46.60       50.74      2.02 o 
  -7   6   3       18.13       19.69      1.22 o 
  -6   6   3       18.96       18.38      1.15 o 
  -5   6   3        1.12        0.43      0.44 o 
  -4   6   3       23.38       25.34      1.23 o 
  -3   6   3       62.64       54.78      1.83 o 
  -2   6   3        0.02        0.43      0.32 o 
  -1   6   3       71.08       76.55      2.26 o 
   0   6   3        0.11        0.26      0.30 o 
   1   6   3        4.50        4.25      0.35 o 
   2   6   3        2.57        3.20      0.35 o 
   3   6   3        3.58        3.01      0.40 o 
   4   6   3        6.81        6.53      0.53 o 
   5   6   3        4.32        3.51      0.48 o 
  -8   7   3        2.14        1.45      0.61 o 
  -7   7   3        1.92        2.58      0.65 o 
  -6   7   3       17.74       22.66      1.31 o 
  -5   7   3       34.63       34.16      1.60 o 
  -4   7   3       40.95       38.88      1.62 o 
  -3   7   3       93.27       92.82      2.76 o 
  -2   7   3        8.25        8.58      0.76 o 
  -1   7   3       73.94       71.00      2.22 o 
   0   7   3        0.01       -0.22      0.37 o 
   1   7   3       35.14       37.61      1.58 o 
   2   7   3        4.00        3.59      0.62 o 
   3   7   3        0.05        0.01      0.29 o 
   4   7   3        4.43        5.12      0.54 o 
  -8   8   3        0.00       -0.08      0.57 o 
  -7   8   3        2.98        3.56      0.73 o 
  -6   8   3        0.09       -0.38      0.47 o 
  -5   8   3        2.82        3.57      0.66 o 
  -4   8   3        1.19        0.85      0.51 o 
  -3   8   3      107.76      110.16      3.22 o 
  -2   8   3        2.25        1.38      0.47 o 
  -1   8   3       28.01       27.13      1.33 o 
   0   8   3        0.89        0.66      0.47 o 
   1   8   3       30.36       31.43      1.48 o 
   2   8   3        4.71        4.59      0.71 o 
   3   8   3        9.51       10.13      0.98 o 
  -7   9   3        5.69        4.43      0.83 o 
  -6   9   3        0.09       -0.72      0.48 o 
  -5   9   3       14.63       16.99      1.28 o 
  -4   9   3       14.61       16.66      1.18 o 
  -3   9   3        0.52       -0.39      0.44 o 
  -2   9   3        2.54        1.24      0.53 o 
  -1   9   3        8.91        9.79      0.94 o 
   0   9   3        4.82        6.05      0.75 o 
   1   9   3        9.63       10.60      1.00 o 
  -5  10   3        0.96        0.76      0.61 o 
  -4  10   3        6.13        4.94      0.80 o 
  -3  10   3        0.50        0.28      0.49 o 
  -2  10   3        0.13        0.33      0.49 o 
  -1  10   3        3.48        3.18      0.70 o 
   2 -12   4        0.11        0.33      0.49 o 
   3 -12   4        0.57        0.99      0.57 o 
   4 -12   4        2.57        2.04      0.69 o 
  -2 -11   4        3.56        2.62      0.68 o 
  -1 -11   4        0.75        1.02      0.60 o 
   0 -11   4        5.96        6.21      0.80 o 
   1 -11   4       36.61       33.08      1.53 o 
   2 -11   4        7.15        7.60      0.56 o 
   3 -11   4       11.17       10.77      1.03 o 
   4 -11   4        2.20        3.50      0.75 o 
   5 -11   4        5.64        4.78      0.85 o 
   6 -11   4        2.82        4.36      0.88 o 
  -3 -10   4        0.61        0.88      0.59 o 
  -2 -10   4        0.04        0.07      0.43 o 
  -1 -10   4       12.19       10.60      0.91 o 
   0 -10   4       40.34       38.53      1.64 o 
   1 -10   4       81.07       76.48      1.72 o 
   2 -10   4       24.28       21.04      0.81 o 
   3 -10   4       45.14       42.23      1.91 o 
   4 -10   4      119.99      114.09      2.36 o 
   5 -10   4        1.53        1.95      0.70 o 
   6 -10   4        0.33        0.27      0.55 o 
   7 -10   4        0.36       -0.07      0.59 o 
  -4  -9   4        0.06        0.43      0.53 o 
  -3  -9   4        7.82        5.99      0.79 o 
  -2  -9   4       16.13       17.86      1.12 o 
  -1  -9   4        2.20        2.83      0.57 o 
   0  -9   4       23.96       21.42      1.15 o 
   1  -9   4       50.96       46.02      1.19 o 
   2  -9   4       17.81       15.29      0.68 o 
   3  -9   4      159.74      160.08      2.95 o 
   4  -9   4        1.71        2.17      0.40 o 
   5  -9   4       14.47       15.19      0.86 o 
   6  -9   4       26.67       26.94      1.00 o 
   7  -9   4        5.48        6.03      0.94 o 
   8  -9   4        5.46        4.72      0.91 o 
  -5  -8   4        2.61        4.04      0.77 o 
  -4  -8   4        0.35        0.04      0.46 o 
  -3  -8   4       27.15       29.78      1.43 o 
  -2  -8   4       16.34       16.27      1.00 o 
  -1  -8   4       96.52       94.29      2.76 o 
   0  -8   4        3.60        4.24      0.35 o 
   1  -8   4       11.84       12.86      0.56 o 
   2  -8   4       36.88       34.19      0.95 o 
   3  -8   4      670.03      607.25     13.58 o 
   4  -8   4        8.42       11.64      0.69 o 
   5  -8   4       90.30       97.74      2.08 o 
   6  -8   4       54.36       55.47      1.48 o 
   7  -8   4       28.02       31.78      1.14 o 
   8  -8   4        6.53        7.32      1.01 o 
  -6  -7   4        0.55        0.18      0.57 o 
  -5  -7   4        2.38        2.37      0.58 o 
  -4  -7   4       13.79       11.17      0.95 o 
  -3  -7   4        3.14        3.04      0.55 o 
  -2  -7   4       21.25       20.47      1.11 o 
  -1  -7   4       61.53       69.52      2.15 o 
   0  -7   4       63.27       65.21      1.54 o 
   1  -7   4       21.07       25.46      0.74 o 
   2  -7   4       18.53       19.77      0.67 o 
   3  -7   4       58.63       50.44      1.20 o 
   4  -7   4       24.18       25.54      0.84 o 
   5  -7   4      190.09      173.69      3.34 o 
   6  -7   4        4.90        5.73      0.52 o 
   7  -7   4        0.16        0.50      0.50 o 
   8  -7   4       28.54       35.53      1.73 o 
  -7  -6   4        0.90        0.37      0.57 o 
  -6  -6   4        0.70        0.53      0.54 o 
  -5  -6   4        0.31       -0.32      0.38 o 
  -4  -6   4       25.92       25.89      1.29 o 
  -3  -6   4       74.71       74.22      2.34 o 
  -2  -6   4      321.55      342.62      7.88 o 
  -1  -6   4      101.38      100.26      1.87 o 
   0  -6   4       98.93      112.88      2.01 o 
   1  -6   4      381.76      410.94      6.39 o 
   2  -6   4      856.17      905.13     17.66 o 
   3  -6   4       66.54       64.62      2.07 o 
   4  -6   4      106.74      105.82      2.88 o 
   5  -6   4        0.15       -0.05      0.32 o 
   6  -6   4      122.39      127.18      3.53 o 
   7  -6   4       30.92       34.25      1.55 o 
   8  -6   4       10.34       11.51      1.00 o 
   9  -6   4        0.09        0.02      0.52 o 
  -7  -5   4        5.04        5.77      0.85 o 
  -6  -5   4        3.26        2.45      0.60 o 
  -5  -5   4       13.24       12.97      0.89 o 
  -4  -5   4        0.13        0.33      0.20 o 
  -3  -5   4       59.78       61.15      1.28 o 
  -2  -5   4       62.70       57.02      1.77 o 
  -1  -5   4      405.48      432.02      7.73 o 
   0  -5   4      655.14      701.19     10.54 o 
   1  -5   4      100.42       94.88      1.73 o 
   2  -5   4       83.68       70.54      1.98 o 
   3  -5   4      407.12      454.06     10.02 o 
   4  -5   4       19.81       23.37      1.05 o 
   5  -5   4        0.35        0.63      0.37 o 
   6  -5   4       32.75       30.69      1.33 o 
   7  -5   4        0.08       -0.02      0.38 o 
   8  -5   4        4.40        3.35      0.66 o 
   9  -5   4        5.05        5.42      0.80 o 
  -8  -4   4       12.75       12.37      1.11 o 
  -7  -4   4        0.40        0.20      0.47 o 
  -6  -4   4        0.55        0.58      0.41 o 
  -5  -4   4       40.48       39.00      1.02 o 
  -4  -4   4        1.76        3.23      0.30 o 
  -3  -4   4        5.84        9.10      0.61 o 
  -2  -4   4      160.84      155.45      2.60 o 
  -1  -4   4      443.74      481.90      7.30 o 
   0  -4   4      319.54      321.54      4.96 o 
   1  -4   4     1730.64     1796.43     37.66 o 
   2  -4   4      295.57      309.15      6.92 o 
   3  -4   4       27.53       25.16      1.01 o 
   4  -4   4       12.88        8.90      0.62 o 
   5  -4   4        0.23        0.22      0.32 o 
   6  -4   4        0.04        0.14      0.35 o 
   7  -4   4        4.00        5.08      0.70 o 
   8  -4   4       34.43       33.55      1.56 o 
   9  -4   4        0.27       -0.65      0.43 o 
  -8  -3   4        3.15        3.52      0.72 o 
  -7  -3   4        2.99        2.44      0.60 o 
  -6  -3   4       31.23       31.97      0.94 o 
  -5  -3   4        8.01        9.00      0.58 o 
  -4  -3   4      100.59       91.55      1.74 o 
  -3  -3   4       69.90       58.26      1.30 o 
  -2  -3   4        7.92       11.50      0.55 o 
  -1  -3   4       29.63       24.53      0.81 o 
   0  -3   4      402.53      372.48      5.65 o 
   1  -3   4      406.96      392.35      8.55 o 
   2  -3   4      501.63      507.89     11.03 o 
   3  -3   4       13.16       13.49      0.68 o 
   4  -3   4      159.69      170.60      4.18 o 
   5  -3   4        4.69        5.95      0.49 o 
   6  -3   4       30.07       28.20      0.87 o 
   7  -3   4       15.65       13.55      0.65 o 
   8  -3   4        0.39        0.05      0.32 o 
   9  -3   4        0.31        0.81      0.40 o 
  -8  -2   4       34.92       33.29      1.60 o 
  -7  -2   4        0.03       -0.12      0.24 o 
  -6  -2   4        6.43        6.72      0.88 o 
  -5  -2   4       22.79       24.57      0.75 o 
  -4  -2   4      177.56      165.65      2.81 o 
  -3  -2   4       25.86       22.97      0.62 o 
  -2  -2   4       69.59       64.28      1.21 o 
  -1  -2   4       12.69       19.52      0.50 o 
   0  -2   4       46.84       57.70      1.05 o 
   1  -2   4      191.19      192.06      4.38 o 
   2  -2   4       78.68       70.67      1.90 o 
   3  -2   4      355.51      343.00      7.66 o 
   4  -2   4      136.24      118.93      2.13 o 
   5  -2   4        6.37        5.59      0.39 o 
   6  -2   4       24.13       25.35      0.83 o 
   7  -2   4        8.31        8.33      0.78 o 
   8  -2   4        3.10        3.61      0.46 o 
  -9  -1   4        0.18        0.54      0.57 o 
  -8  -1   4        8.91       10.87      0.93 o 
  -7  -1   4       73.66       71.86      2.72 o 
  -6  -1   4       86.38       82.72      1.71 o 
  -5  -1   4       93.26       86.93      1.70 o 
  -4  -1   4        0.87       -0.06      0.17 o 
  -3  -1   4        0.06        0.27      0.11 o 
  -2  -1   4       60.17       52.32      1.00 o 
  -1  -1   4      493.94      500.23      6.08 o 
   0  -1   4        0.83        1.82      0.16 o 
   1  -1   4       21.46       29.23      0.61 o 
   2  -1   4       35.47       36.72      1.16 o 
   3  -1   4        4.11        1.97      0.18 o 
   4  -1   4        6.88        5.21      0.33 o 
   5  -1   4        6.83        8.38      0.45 o 
   6  -1   4      121.19      115.59      1.86 o 
   7  -1   4        9.17        5.91      0.42 o 
   8  -1   4        2.69        2.23      0.42 o 
  -8   0   4        5.59        5.59      0.60 o 
  -7   0   4       13.59       13.36      0.62 o 
  -6   0   4        0.11       -0.13      0.48 o 
  -5   0   4      497.89      516.38      7.94 o 
  -4   0   4      608.14      633.25      7.75 o 
  -3   0   4      104.20      100.17      1.39 o 
  -2   0   4        2.10        7.83      0.52 o 
  -1   0   4      418.75      413.17      5.05 o 
   0   0   4      151.39      131.07      1.72 o 
   1   0   4      403.66      376.17      5.65 o 
   2   0   4       39.04       46.58      0.79 o 
   3   0   4        1.31        0.26      0.12 o 
   4   0   4        0.62        0.88      0.23 o 
   5   0   4        0.68        0.48      0.42 o 
   6   0   4       65.43       59.91      2.13 o 
   7   0   4       11.66       13.80      1.03 o 
   8   0   4        1.60        1.16      0.42 o 
  -9   1   4        0.37        0.57      0.53 o 
  -8   1   4        2.33        1.65      0.50 o 
  -7   1   4       12.60       10.79      0.85 o 
  -6   1   4      123.94      121.13      2.25 o 
  -5   1   4      121.94      127.41      1.81 o 
  -4   1   4      164.62      171.94      2.30 o 
  -3   1   4       44.41       41.62      0.69 o 
  -2   1   4      581.60      608.90      7.40 o 
  -1   1   4      204.36      208.42      2.64 o 
   0   1   4       78.44       71.31      1.02 o 
   1   1   4      388.92      376.99      4.00 o 
   2   1   4       18.59       14.93      0.50 o 
   3   1   4      196.73      181.37      3.11 o 
   4   1   4       12.84       13.93      0.59 o 
   5   1   4       82.40       83.25      1.85 o 
   6   1   4        0.56        0.03      0.40 o 
   7   1   4        0.26        0.20      0.52 o 
   8   1   4        0.84       -0.66      0.48 o 
  -9   2   4       32.20       39.41      1.80 o 
  -8   2   4        0.37        0.83      0.48 o 
  -7   2   4        0.35        0.36      0.42 o 
  -6   2   4      142.16      141.71      2.54 o 
  -5   2   4      199.55      203.08      3.38 o 
  -4   2   4      109.00       97.05      1.41 o 
  -3   2   4      615.33      676.82      8.25 o 
  -2   2   4     1224.22     1285.99     18.87 o 
  -1   2   4       88.52       92.35      1.28 o 
   0   2   4       51.74       64.61      0.81 o 
   1   2   4      404.07      432.51      6.30 o 
   2   2   4       37.45       31.55      1.10 o 
   3   2   4        0.01        0.25      0.33 o 
   4   2   4        2.13        2.04      0.41 o 
   5   2   4      138.42      138.33      3.80 o 
   6   2   4        4.56        4.58      0.49 o 
   7   2   4        0.09        0.94      0.58 o 
  -9   3   4        4.22        5.85      0.86 o 
  -8   3   4       26.73       28.50      1.49 o 
  -7   3   4      140.62      155.63      4.16 o 
  -6   3   4        0.71        0.30      0.48 o 
  -5   3   4      198.21      200.99      4.76 o 
  -4   3   4        8.38        6.80      0.52 o 
  -3   3   4      292.24      319.09      7.09 o 
  -2   3   4      310.47      287.80      6.44 o 
  -1   3   4       66.11       77.45      1.45 o 
   0   3   4      865.34      909.24     13.57 o 
   1   3   4       26.84       23.40      0.49 o 
   2   3   4       56.72       54.91      1.21 o 
   3   3   4       66.35       61.32      1.39 o 
   4   3   4       77.06       76.62      1.72 o 
   5   3   4        3.95        3.78      0.43 o 
   6   3   4        1.07        1.30      0.39 o 
   7   3   4        2.34        3.48      0.76 o 
  -9   4   4        4.74        4.44      0.80 o 
  -8   4   4       26.52       26.45      1.46 o 
  -7   4   4       41.81       44.39      1.27 o 
  -6   4   4      113.80      112.22      3.08 o 
  -5   4   4        6.18        7.43      0.65 o 
  -4   4   4        8.20       12.20      0.73 o 
  -3   4   4      416.88      428.37      9.45 o 
  -2   4   4       73.33       74.04      2.09 o 
  -1   4   4        9.26        9.52      0.65 o 
   0   4   4      259.81      258.48      4.13 o 
   1   4   4        5.24        5.49      0.35 o 
   2   4   4      151.66      139.51      2.92 o 
   3   4   4       11.12       11.11      0.57 o 
   4   4   4        0.14       -0.26      0.24 o 
   5   4   4       19.30       20.58      0.86 o 
   6   4   4        2.69        1.89      0.67 o 
  -9   5   4       23.58       26.18      1.59 o 
  -8   5   4       45.16       49.28      1.41 o 
  -7   5   4        4.11        3.49      0.66 o 
  -6   5   4        8.19        7.68      0.76 o 
  -5   5   4        2.48        3.14      0.50 o 
  -4   5   4       69.88       63.96      2.01 o 
  -3   5   4        0.16        0.21      0.30 o 
  -2   5   4       59.89       51.95      1.70 o 
  -1   5   4      100.21       97.47      2.68 o 
   0   5   4        0.03        0.85      0.34 o 
   1   5   4        2.59        2.61      0.28 o 
   2   5   4       46.44       46.69      1.17 o 
   3   5   4        1.46        1.86      0.34 o 
   4   5   4       11.55       10.91      0.63 o 
   5   5   4        2.78        2.86      0.43 o 
  -8   6   4        6.25        6.98      0.88 o 
  -7   6   4       53.36       56.70      2.15 o 
  -6   6   4        3.91        2.59      0.61 o 
  -5   6   4        2.19        1.54      0.50 o 
  -4   6   4       65.26       62.97      2.08 o 
  -3   6   4       77.99       77.70      2.38 o 
  -2   6   4        0.01       -0.24      0.30 o 
  -1   6   4       17.30       15.60      0.95 o 
   0   6   4       12.23       11.41      0.81 o 
   1   6   4       15.93       15.41      0.98 o 
   2   6   4        0.56        0.39      0.42 o 
   3   6   4        6.18        6.30      0.51 o 
   4   6   4        4.81        5.87      0.55 o 
  -8   7   4        1.52        1.55      0.68 o 
  -7   7   4       23.92       25.75      1.44 o 
  -6   7   4        0.80        0.93      0.51 o 
  -5   7   4        6.26        5.28      0.68 o 
  -4   7   4        0.04        0.08      0.43 o 
  -3   7   4       22.24       23.62      1.27 o 
  -2   7   4       31.66       29.24      1.34 o 
  -1   7   4        3.88        4.24      0.60 o 
   0   7   4        1.18        1.76      0.50 o 
   1   7   4       60.70       60.28      2.12 o 
   2   7   4        1.46        1.96      0.58 o 
   3   7   4        0.96        0.59      0.53 o 
  -7   8   4        0.79        0.90      0.58 o 
  -6   8   4        0.09        0.30      0.52 o 
  -5   8   4       20.56       21.76      1.28 o 
  -4   8   4       41.14       40.17      1.73 o 
  -3   8   4        8.60       10.72      0.92 o 
  -2   8   4        0.81        0.29      0.42 o 
  -1   8   4        2.51        2.26      0.58 o 
   0   8   4       27.47       30.69      1.48 o 
   1   8   4        0.06       -0.28      0.41 o 
   2   8   4        0.77        1.08      0.56 o 
  -6   9   4        0.26        1.16      0.65 o 
  -5   9   4        4.57        3.39      0.76 o 
  -4   9   4       25.64       27.92      1.54 o 
  -3   9   4        5.02        4.16      0.74 o 
  -2   9   4        3.22        3.45      0.66 o 
  -1   9   4        1.76        1.18      0.55 o 
   0   9   4       12.62       13.45      1.12 o 
   1 -12   5        0.03       -0.16      0.51 o 
   3 -12   5        0.38        0.14      0.52 o 
   4 -12   5        7.68       11.75      1.14 o 
  -2 -11   5        0.55        0.08      0.52 o 
  -1 -11   5        1.22        0.20      0.47 o 
   0 -11   5        9.73       14.15      1.08 o 
   1 -11   5        2.46        4.27      0.71 o 
   2 -11   5        3.27        1.76      0.39 o 
   3 -11   5        6.55        6.45      0.56 o 
   4 -11   5        1.72        0.57      0.38 o 
   5 -11   5        6.91        7.95      1.01 o 
   6 -11   5        0.67        1.88      0.70 o 
  -3 -10   5        0.14       -0.03      0.46 o 
  -2 -10   5       15.08       16.05      1.12 o 
  -1 -10   5       10.46       12.12      0.95 o 
   0 -10   5       10.72        7.35      0.78 o 
   1 -10   5        2.46        4.81      0.71 o 
   2 -10   5       37.32       44.73      2.75 o 
   3 -10   5        5.05        3.27      0.63 o 
   4 -10   5       56.32       42.42      1.28 o 
   5 -10   5       87.63       84.71      1.98 o 
   6 -10   5        9.41       12.08      1.11 o 
   7 -10   5        0.06        0.16      0.59 o 
  -4  -9   5        6.49        7.94      0.94 o 
  -3  -9   5        0.07        0.24      0.47 o 
  -2  -9   5        0.03        0.20      0.43 o 
  -1  -9   5        0.04       -0.27      0.40 o 
   0  -9   5      110.10      109.07      3.14 o 
   1  -9   5        6.99        8.61      0.52 o 
   2  -9   5        1.21        0.70      0.27 o 
   3  -9   5       12.70       10.09      0.90 o 
   4  -9   5      131.87      143.39      2.98 o 
   5  -9   5       35.88       30.97      1.07 o 
   6  -9   5       19.97       15.89      0.84 o 
   7  -9   5       15.77       22.40      1.01 o 
  -5  -8   5       11.83       12.25      1.08 o 
  -4  -8   5       19.86       21.36      1.33 o 
  -3  -8   5       64.61       66.74      2.36 o 
  -2  -8   5       33.73       35.30      1.52 o 
  -1  -8   5       22.12       19.75      1.08 o 
   0  -8   5       90.82       96.33      2.80 o 
   1  -8   5       36.51       40.57      1.05 o 
   2  -8   5       24.26       23.08      0.78 o 
   3  -8   5       12.58       10.92      0.59 o 
   4  -8   5      115.74      120.64      2.41 o 
   5  -8   5       25.75       23.80      0.91 o 
   6  -8   5        2.41        3.48      0.50 o 
   7  -8   5       49.53       46.48      1.44 o 
   8  -8   5        4.04        3.51      0.59 o 
  -6  -7   5        8.76        7.44      0.91 o 
  -5  -7   5        0.25        0.02      0.40 o 
  -4  -7   5       16.42       17.10      1.11 o 
  -3  -7   5       32.24       34.38      1.49 o 
  -2  -7   5        9.75        9.61      0.76 o 
  -1  -7   5      255.86      259.69      6.19 o 
   0  -7   5       23.07       21.02      0.67 o 
   1  -7   5       65.73       63.23      1.52 o 
   2  -7   5       54.36       57.11      1.30 o 
   3  -7   5      355.49      388.44      6.25 o 
   4  -7   5        0.75        0.35      0.36 o 
   5  -7   5        1.17        1.46      0.45 o 
   6  -7   5       31.80       34.03      1.53 o 
   7  -7   5       63.93       65.41      2.37 o 
   8  -7   5        0.59        1.06      0.64 o 
  -7  -6   5        3.03        2.57      0.75 o 
  -6  -6   5        3.15        2.47      0.62 o 
  -5  -6   5        5.75        8.61      0.55 o 
  -4  -6   5       52.24       54.19      1.98 o 
  -3  -6   5       49.12       43.81      1.66 o 
  -2  -6   5        0.07        0.23      0.31 o 
  -1  -6   5      292.49      308.64      7.13 o 
   0  -6   5       66.09       67.95      1.69 o 
   1  -6   5       14.02       13.62      0.52 o 
   2  -6   5       14.36       19.37      0.93 o 
   3  -6   5        0.18        0.48      0.34 o 
   4  -6   5      198.79      204.85      5.03 o 
   5  -6   5       39.61       45.74      1.73 o 
   6  -6   5       19.07       17.28      1.09 o 
   7  -6   5        2.96        3.58      0.69 o 
   8  -6   5       46.93       50.45      2.06 o 
  -7  -5   5       16.43       16.52      1.27 o 
  -6  -5   5       21.30       25.65      1.40 o 
  -5  -5   5       10.47        7.99      0.50 o 
  -4  -5   5       10.43        9.47      0.67 o 
  -3  -5   5      132.80      127.40      2.30 o 
  -2  -5   5      288.51      291.76      4.65 o 
  -1  -5   5      141.11      118.62      2.43 o 
   0  -5   5       30.69       37.98      0.86 o 
   1  -5   5      641.58      685.77     14.82 o 
   2  -5   5      959.06     1000.17     21.36 o 
   3  -5   5       44.12       47.27      1.61 o 
   4  -5   5        0.54        0.30      0.33 o 
   5  -5   5       13.90       15.77      0.93 o 
   6  -5   5       76.75       77.06      2.45 o 
   7  -5   5        3.90        2.23      0.56 o 
   8  -5   5        0.12       -0.40      0.42 o 
  -8  -4   5       25.84       27.50      1.58 o 
  -7  -4   5        3.50        4.31      0.73 o 
  -6  -4   5       12.15       11.33      0.77 o 
  -5  -4   5       66.84       67.61      1.48 o 
  -4  -4   5      121.56      122.07      2.26 o 
  -3  -4   5        1.70        2.52      0.26 o 
  -2  -4   5      200.06      195.32      3.44 o 
  -1  -4   5      238.94      230.72      2.96 o 
   0  -4   5      180.45      169.86      4.04 o 
   1  -4   5      105.88       73.57      2.03 o 
   2  -4   5       10.24        7.64      0.59 o 
   3  -4   5     1039.75     1049.59     22.44 o 
   4  -4   5      423.57      394.86      8.94 o 
   5  -4   5       10.40        9.86      0.76 o 
   6  -4   5        0.03        1.20      0.45 o 
   7  -4   5       13.74       15.52      1.08 o 
   8  -4   5        5.47        6.03      0.78 o 
  -8  -3   5        6.41        6.74      0.84 o 
  -7  -3   5       30.00       31.87      1.02 o 
  -6  -3   5      137.14      133.43      2.53 o 
  -5  -3   5        5.12        4.97      0.39 o 
  -4  -3   5        5.33        4.10      0.33 o 
  -3  -3   5      401.13      422.17      6.52 o 
  -2  -3   5       28.28       24.19      0.90 o 
  -1  -3   5      193.17      219.70      3.49 o 
   0  -3   5      962.29     1013.01     14.97 o 
   1  -3   5      276.61      283.38      6.37 o 
   2  -3   5        2.11        4.32      0.44 o 
   3  -3   5       87.17       70.72      2.05 o 
   4  -3   5        0.34        0.88      0.33 o 
   5  -3   5      224.27      215.12      5.28 o 
   6  -3   5      120.47      119.79      3.38 o 
   7  -3   5       31.91       31.83      1.84 o 
   8  -3   5        3.07        1.58      0.42 o 
  -8  -2   5        3.82        2.84      0.65 o 
  -7  -2   5        1.34        2.41      0.37 o 
  -6  -2   5        1.97        1.68      0.30 o 
  -5  -2   5      454.18      464.82      7.25 o 
  -4  -2   5      621.87      649.16     10.64 o 
  -3  -2   5      254.68      261.74      4.17 o 
  -2  -2   5       48.10       57.57      1.14 o 
  -1  -2   5     1280.29     1368.41     16.38 o 
   0  -2   5       76.17       67.39      1.23 o 
   1  -2   5       33.43       39.65      0.68 o 
   2  -2   5     1074.43     1051.68     22.34 o 
   3  -2   5       11.79       11.28      0.66 o 
   4  -2   5        6.95        7.42      0.59 o 
   5  -2   5        0.31        0.40      0.23 o 
   6  -2   5       37.88       37.76      1.08 o 
   7  -2   5        6.87        7.41      0.79 o 
   8  -2   5       14.85       15.89      0.79 o 
  -8  -1   5        4.11        3.76      0.45 o 
  -7  -1   5        7.49        6.71      0.78 o 
  -6  -1   5        5.32        5.18      0.60 o 
  -5  -1   5       70.59       69.09      1.46 o 
  -4  -1   5       67.78       68.36      1.92 o 
  -3  -1   5      414.91      422.50      6.47 o 
  -2  -1   5     1039.89     1155.87     13.88 o 
  -1  -1   5     1813.80     1919.09     22.90 o 
   0  -1   5        4.92        6.63      0.23 o 
   1  -1   5      326.34      307.78      3.87 o 
   2  -1   5      499.34      495.82      7.64 o 
   3  -1   5        5.50        7.66      0.31 o 
   4  -1   5      184.22      180.68      3.07 o 
   5  -1   5       25.88       26.94      0.84 o 
   6  -1   5       31.69       30.94      0.97 o 
   7  -1   5       10.02        7.13      0.60 o 
   8  -1   5        0.42        0.33      0.35 o 
  -9   0   5        7.02        7.71      0.88 o 
  -8   0   5       49.04       49.96      1.90 o 
  -7   0   5       16.57       15.12      0.84 o 
  -6   0   5      179.88      174.03      3.20 o 
  -5   0   5      136.11      134.88      2.41 o 
  -4   0   5        0.12        0.05      0.21 o 
  -3   0   5      273.81      352.65      4.40 o 
  -2   0   5       71.11       90.03      1.27 o 
  -1   0   5      358.42      375.71      4.65 o 
   0   0   5      872.23      973.97     11.74 o 
   1   0   5      773.02      791.31      9.60 o 
   2   0   5        0.78        2.77      0.20 o 
   3   0   5       21.56       21.79      0.54 o 
   4   0   5       91.73       82.41      1.39 o 
   5   0   5       60.52       59.17      1.15 o 
   6   0   5        6.65        8.37      0.45 o 
   7   0   5        8.01        8.36      0.59 o 
   8   0   5        0.66        1.21      0.41 o 
  -9   1   5        0.00       -0.06      0.48 o 
  -8   1   5       15.99       18.14      1.14 o 
  -7   1   5        8.75       10.54      0.90 o 
  -6   1   5      381.31      386.90      8.74 o 
  -5   1   5        2.74        2.20      0.24 o 
  -4   1   5       75.25       73.96      1.13 o 
  -3   1   5      708.03      742.38      9.03 o 
  -2   1   5      253.84      254.86      3.24 o 
  -1   1   5      280.54      328.57      4.11 o 
   0   1   5      157.76      174.06      2.28 o 
   1   1   5      295.67      307.09      3.33 o 
   2   1   5       42.15       30.85      0.64 o 
   3   1   5       76.52       76.62      1.10 o 
   4   1   5       10.19       11.22      0.58 o 
   5   1   5       22.94       25.53      0.92 o 
   6   1   5        0.29        1.15      0.49 o 
   7   1   5        1.74        1.20      0.39 o 
  -9   2   5        1.14        2.29      0.71 o 
  -8   2   5      110.35      115.62      3.44 o 
  -7   2   5        2.33        1.49      0.54 o 
  -6   2   5       76.71       70.80      2.28 o 
  -5   2   5       22.15       21.05      0.69 o 
  -4   2   5       21.55       18.53      0.91 o 
  -3   2   5       85.80       82.98      1.58 o 
  -2   2   5       70.97       66.34      0.99 o 
  -1   2   5     1578.11     1703.29     25.31 o 
   0   2   5       43.92       41.30      0.72 o 
   1   2   5      117.75      135.93      1.59 o 
   2   2   5        4.84        3.65      0.41 o 
   3   2   5       45.55       43.44      1.12 o 
   4   2   5       18.84       19.92      1.01 o 
   5   2   5        5.65        5.57      0.50 o 
   6   2   5        5.45        6.53      0.57 o 
   7   2   5        0.30        0.30      0.55 o 
  -9   3   5       23.46       24.19      1.51 o 
  -8   3   5       65.48       61.96      2.33 o 
  -7   3   5       27.72       23.64      1.35 o 
  -6   3   5      252.21      261.99      4.39 o 
  -5   3   5      102.42      109.73      2.10 o 
  -4   3   5      191.15      173.45      2.98 o 
  -3   3   5        4.78        3.79      0.31 o 
  -2   3   5        2.23        2.12      0.34 o 
  -1   3   5       17.46       15.88      0.54 o 
   0   3   5       28.66       31.07      0.51 o 
   1   3   5      288.15      272.28      4.40 o 
   2   3   5       10.32        9.23      0.49 o 
   3   3   5        7.75        7.85      0.72 o 
   4   3   5       35.25       35.93      1.10 o 
   5   3   5        0.22        0.51      0.29 o 
   6   3   5        0.19        0.01      0.34 o 
  -9   4   5       20.46       18.96      1.36 o 
  -8   4   5        2.09        2.59      0.72 o 
  -7   4   5       61.48       58.26      1.49 o 
  -6   4   5      233.77      224.91      4.57 o 
  -5   4   5        4.84        3.98      0.54 o 
  -4   4   5      154.48      148.73      3.76 o 
  -3   4   5       62.75       74.71      2.19 o 
  -2   4   5      422.90      413.75      9.18 o 
   0   4   5       13.28       14.84      0.85 o 
   1   4   5       33.13       30.79      0.97 o 
   2   4   5       13.11       14.00      0.61 o 
   3   4   5       22.94       23.90      0.85 o 
   4   4   5        0.05       -0.24      0.27 o 
   5   4   5        0.01        0.03      0.32 o 
  -8   5   5        4.25        2.64      0.70 o 
  -7   5   5       72.61       72.91      2.10 o 
  -6   5   5       13.22       15.64      1.06 o 
  -5   5   5      103.99       92.84      2.72 o 
  -4   5   5      153.65      150.53      3.89 o 
  -3   5   5       89.06       77.87      2.32 o 
  -2   5   5       82.51       85.59      2.49 o 
  -1   5   5        2.62        4.87      0.55 o 
   0   5   5       38.99       36.10      1.46 o 
   1   5   5        0.79        1.02      0.41 o 
   2   5   5        1.10        1.19      0.47 o 
   3   5   5        6.13        6.59      0.62 o 
   4   5   5        1.70        2.34      0.47 o 
   5   5   5        0.69        0.18      0.35 o 
  -8   6   5        0.46        0.58      0.41 o 
  -7   6   5        7.82        6.71      0.81 o 
  -6   6   5        2.68        4.11      0.68 o 
  -5   6   5       93.66       91.68      2.76 o 
  -4   6   5       12.37       10.40      0.86 o 
  -3   6   5      184.71      172.23      4.44 o 
  -2   6   5        5.87        5.97      0.66 o 
  -1   6   5       10.69       11.70      0.90 o 
   0   6   5        0.23        0.27      0.42 o 
   1   6   5        7.14        6.35      0.74 o 
   2   6   5        3.84        3.38      0.63 o 
   3   6   5        0.26        0.57      0.48 o 
   4   6   5        1.00        0.73      0.56 o 
  -7   7   5        9.33       11.50      1.09 o 
  -6   7   5        4.15        3.11      0.62 o 
  -5   7   5        0.30        1.33      0.52 o 
  -4   7   5       11.87       11.18      0.91 o 
  -3   7   5       57.90       59.07      2.10 o 
  -2   7   5        6.53        6.44      0.76 o 
  -1   7   5       12.78       11.86      0.93 o 
   0   7   5        0.87        0.71      0.48 o 
   1   7   5        0.00       -0.54      0.36 o 
   2   7   5        1.40        2.47      0.63 o 
   3   7   5        0.02       -0.12      0.52 o 
  -6   8   5        0.12        0.11      0.50 o 
  -5   8   5        0.53        0.16      0.49 o 
  -4   8   5       40.48       40.43      1.76 o 
  -3   8   5       45.28       46.04      1.90 o 
  -2   8   5        0.04       -0.35      0.43 o 
  -1   8   5        0.32        0.17      0.46 o 
   0   8   5        1.23        1.79      0.58 o 
   1   8   5        1.26        0.86      0.55 o 
  -5   9   5        4.18        3.56      0.73 o 
  -4   9   5        8.79       10.32      1.04 o 
  -3   9   5        0.36        0.45      0.54 o 
  -2   9   5        1.21        1.60      0.57 o 
  -1   9   5        1.82        2.41      0.63 o 
   1 -12   6        9.99       11.20      1.05 o 
   2 -12   6        7.77        9.07      0.98 o 
   3 -12   6        1.13        1.64      0.45 o 
   4 -12   6        3.90        2.96      0.78 o 
  -2 -11   6        2.36        2.71      0.66 o 
  -1 -11   6        0.00        0.20      0.48 o 
   0 -11   6        1.47        1.58      0.58 o 
   1 -11   6       24.69       22.93      1.33 o 
   2 -11   6        6.51        4.47      0.68 o 
   3 -11   6        0.78        1.24      0.39 o 
   4 -11   6        4.84        6.68      0.59 o 
   5 -11   6       38.12       40.77      1.56 o 
   6 -11   6        4.48        3.44      0.81 o 
  -3 -10   6        2.26        2.58      0.71 o 
  -2 -10   6       17.57       19.14      1.23 o 
  -1 -10   6        1.73        1.30      0.55 o 
   0 -10   6       12.43       12.37      0.96 o 
   1 -10   6        2.25        3.00      0.61 o 
   2 -10   6       12.23       12.57      0.67 o 
   3 -10   6        8.20        7.01      0.56 o 
   4 -10   6        2.67        1.22      0.40 o 
   5 -10   6        0.33        0.94      0.72 o 
   6 -10   6       19.58       22.58      1.00 o 
   7 -10   6        0.17        0.58      0.54 o 
  -4  -9   6       24.06       27.91      1.56 o 
  -3  -9   6        9.02        9.49      0.94 o 
  -2  -9   6       14.39       15.23      1.09 o 
  -1  -9   6       16.42       15.79      1.03 o 
   0  -9   6      109.76      105.80      3.13 o 
   1  -9   6        0.15        0.06      0.40 o 
   2  -9   6        0.31       -0.27      0.23 o 
   3  -9   6        0.60        0.31      0.30 o 
   4  -9   6      121.21      117.14      2.43 o 
   5  -9   6        2.64        2.48      0.44 o 
   6  -9   6        6.18        6.56      0.60 o 
   7  -9   6        1.88        2.25      0.71 o 
  -5  -8   6        3.20        3.50      0.75 o 
  -4  -8   6        1.16        0.93      0.53 o 
  -3  -8   6       11.37       13.29      1.01 o 
  -2  -8   6      135.67      134.87      3.77 o 
  -1  -8   6        8.64        9.07      0.81 o 
   0  -8   6       68.78       65.12      2.15 o 
   1  -8   6       77.98       75.97      1.61 o 
   2  -8   6       60.47       61.18      1.99 o 
   3  -8   6       24.45       23.88      0.87 o 
   4  -8   6        7.01        5.79      1.17 o 
   5  -8   6       16.47       17.01      1.08 o 
   6  -8   6        5.72        5.95      0.77 o 
   7  -8   6        2.64        2.39      0.71 o 
   8  -8   6        0.83        1.11      0.65 o 
  -6  -7   6        3.37        3.03      0.75 o 
  -5  -7   6        0.01       -0.22      0.40 o 
  -4  -7   6        3.22        2.47      0.61 o 
  -3  -7   6       25.59       25.27      1.30 o 
  -2  -7   6        9.00        9.92      0.83 o 
  -1  -7   6        0.06       -0.34      0.33 o 
   0  -7   6      125.66      113.30      3.10 o 
   1  -7   6        1.83        2.14      0.39 o 
   2  -7   6       45.92       42.75      1.11 o 
   3  -7   6      295.26      294.89      6.97 o 
   4  -7   6        8.80        9.32      0.84 o 
   5  -7   6       11.06       13.61      0.98 o 
   6  -7   6        1.08        0.98      0.53 o 
   7  -7   6       17.79       18.66      1.23 o 
   8  -7   6        0.68        1.23      0.66 o 
  -6  -6   6        3.01        3.18      0.66 o 
  -5  -6   6        5.76        4.28      0.43 o 
  -4  -6   6        2.48        3.36      0.37 o 
  -3  -6   6       31.76       30.15      0.89 o 
  -2  -6   6       13.34       12.79      0.83 o 
  -1  -6   6        1.72        1.12      0.35 o 
   0  -6   6       47.23       43.14      0.99 o 
   1  -6   6       49.29       47.70      1.61 o 
   2  -6   6       96.53       96.69      2.72 o 
   3  -6   6        0.94        0.35      0.35 o 
   4  -6   6        8.27        7.24      0.70 o 
   5  -6   6       53.94       55.64      2.00 o 
   6  -6   6        0.66       -0.59      0.42 o 
   7  -6   6        5.72        4.58      0.74 o 
   8  -6   6       26.00       29.05      1.56 o 
  -7  -5   6        0.23        0.37      0.55 o 
  -6  -5   6        6.79        6.99      0.52 o 
  -5  -5   6        0.03        0.07      0.26 o 
  -4  -5   6        0.42       -0.21      0.36 o 
  -3  -5   6        7.11        6.50      0.43 o 
  -2  -5   6       16.29       19.86      0.65 o 
  -1  -5   6       28.29       21.13      0.94 o 
   0  -5   6       58.67       58.29      1.79 o 
   1  -5   6        0.63        0.43      0.30 o 
   2  -5   6      128.18      129.79      3.37 o 
   3  -5   6       26.73       23.57      1.09 o 
   4  -5   6        7.94        7.03      0.69 o 
   5  -5   6       25.03       24.88      1.25 o 
   6  -5   6       16.87       14.45      1.01 o 
   7  -5   6       40.79       42.21      1.82 o 
   8  -5   6        3.57        3.03      0.66 o 
  -7  -4   6        1.33        1.40      0.49 o 
  -6  -4   6        7.99        7.00      0.50 o 
  -5  -4   6        3.69        4.30      0.44 o 
  -4  -4   6      364.22      376.10      9.19 o 
  -3  -4   6       27.98       30.33      1.18 o 
  -2  -4   6       60.47       60.19      1.87 o 
  -1  -4   6       40.40       42.49      0.95 o 
   0  -4   6      276.71      292.96      4.62 o 
   1  -4   6      254.79      230.00      5.38 o 
   2  -4   6        7.09        8.36      0.61 o 
   3  -4   6       58.20       68.23      2.09 o 
   4  -4   6        0.26        0.07      0.33 o 
   5  -4   6        1.53        1.26      0.42 o 
   6  -4   6        7.78        3.90      0.63 o 
   7  -4   6       57.27       59.22      2.21 o 
   8  -4   6        0.45        0.30      0.50 o 
  -8  -3   6        3.09        3.31      0.72 o 
  -7  -3   6        4.59        4.65      0.47 o 
  -6  -3   6       13.29       14.07      0.68 o 
  -5  -3   6       71.94       75.40      1.72 o 
  -4  -3   6       69.33       66.46      2.28 o 
  -3  -3   6        0.09        0.49      0.18 o 
  -2  -3   6      404.43      431.28      6.64 o 
  -1  -3   6       15.72       14.93      0.49 o 
   0  -3   6       24.25       25.51      1.56 o 
   1  -3   6      207.99      234.87      5.44 o 
   2  -3   6       96.71       99.93      2.69 o 
   3  -3   6      194.37      197.14      4.81 o 
   4  -3   6       16.23       17.46      0.91 o 
   5  -3   6       28.97       31.26      1.35 o 
   6  -3   6       15.03       16.47      1.05 o 
   7  -3   6       22.74       20.60      1.25 o 
   8  -3   6        4.39        2.81      0.67 o 
  -8  -2   6        0.75        0.30      0.33 o 
  -7  -2   6        0.20        0.01      0.28 o 
  -6  -2   6        9.22        8.40      0.52 o 
  -5  -2   6       23.92       24.09      0.81 o 
  -4  -2   6      178.07      172.54      2.97 o 
  -3  -2   6       38.01       42.63      0.99 o 
  -2  -2   6      451.41      483.25      5.96 o 
  -1  -2   6      196.27      216.67      2.81 o 
   0  -2   6      274.77      290.13      3.69 o 
   1  -2   6       14.73       15.29      0.40 o 
   2  -2   6       15.66       15.66      0.56 o 
   3  -2   6       33.89       33.03      1.25 o 
   4  -2   6        5.13        5.60      0.57 o 
   5  -2   6       10.02        7.89      0.70 o 
   6  -2   6       47.97       50.07      3.86 o 
   7  -2   6        0.03       -0.35      0.23 o 
   8  -2   6        0.92        0.47      0.36 o 
  -8  -1   6       30.43       31.82      1.52 o 
  -7  -1   6        3.54        3.51      0.41 o 
  -6  -1   6       92.21       91.84      1.90 o 
  -5  -1   6        0.05        0.85      0.34 o 
  -4  -1   6       11.05       11.43      0.48 o 
  -3  -1   6       43.12       46.26      0.77 o 
  -2  -1   6        0.10        4.23      0.21 o 
  -1  -1   6      195.62      216.81      2.81 o 
   0  -1   6      730.97      785.68      9.55 o 
   1  -1   6        7.66        7.30      0.36 o 
   2  -1   6       71.06       77.01      2.15 o 
   3  -1   6        0.15       -0.06      0.18 o 
   4  -1   6        0.33        0.25      0.22 o 
   5  -1   6       23.12       25.11      0.83 o 
   6  -1   6        5.41        3.93      0.43 o 
   7  -1   6        1.74        0.49      0.34 o 
  -8   0   6       12.78       14.92      1.08 o 
  -7   0   6        3.32        2.88      0.57 o 
  -6   0   6       21.25       20.20      1.16 o 
  -5   0   6       23.03       25.28      0.77 o 
  -4   0   6        5.66        5.86      0.52 o 
  -3   0   6        3.86        4.54      0.28 o 
  -2   0   6      516.35      573.38      7.45 o 
  -1   0   6       22.60       28.57      0.61 o 
   0   0   6        2.83        8.06      0.28 o 
   1   0   6       85.98       87.85      1.30 o 
   2   0   6      542.27      553.86     10.70 o 
   3   0   6        4.16        4.15      0.28 o 
   4   0   6       23.34       28.13      0.71 o 
   5   0   6        8.86       10.58      0.50 o 
   6   0   6       15.05       13.05      0.66 o 
   7   0   6        0.07        0.07      0.29 o 
  -9   1   6        0.25       -0.74      0.52 o 
  -8   1   6        4.70        3.70      0.74 o 
  -7   1   6        0.14       -0.57      0.38 o 
  -6   1   6      158.27      160.44      4.23 o 
  -5   1   6       35.22       39.38      1.53 o 
  -4   1   6      398.19      428.65      6.63 o 
  -3   1   6        2.06        2.63      0.25 o 
  -2   1   6        2.82        2.99      0.19 o 
  -1   1   6       48.13       59.95      0.95 o 
   0   1   6       37.84       41.31      0.74 o 
   1   1   6      159.31      173.60      2.36 o 
   2   1   6       56.91       57.62      1.02 o 
   3   1   6       23.02       22.79      0.61 o 
   4   1   6       82.43       73.06      1.32 o 
   5   1   6        3.59        2.49      0.31 o 
   6   1   6        4.49        4.75      0.49 o 
   7   1   6        0.02        0.01      0.34 o 
  -9   2   6       12.53       13.93      1.23 o 
  -8   2   6        7.40        6.55      0.85 o 
  -7   2   6       27.65       25.67      1.37 o 
  -6   2   6       33.44       28.65      1.40 o 
  -5   2   6        0.95        0.48      0.26 o 
  -4   2   6      389.24      399.02      6.25 o 
  -3   2   6       55.38       55.71      1.20 o 
  -2   2   6      100.74      107.80      1.96 o 
  -1   2   6       96.35       97.55      1.42 o 
   0   2   6       29.66       30.91      0.62 o 
   1   2   6      267.79      269.46      3.50 o 
   2   2   6       26.35       27.11      0.64 o 
   3   2   6       75.59       77.19      1.33 o 
   4   2   6        5.04        4.36      0.31 o 
   5   2   6       12.36       10.41      0.53 o 
   6   2   6        8.83        8.73      0.58 o 
  -8   3   6        3.16        4.09      0.78 o 
  -7   3   6      109.69      109.17      3.32 o 
  -6   3   6       32.57       32.66      1.56 o 
  -5   3   6        1.13        0.31      0.27 o 
  -4   3   6      277.19      260.04      6.15 o 
  -3   3   6      115.97      114.13      2.13 o 
  -2   3   6      227.95      234.21      3.86 o 
  -1   3   6      331.30      349.00      5.50 o 
   0   3   6        3.69        2.97      0.57 o 
   1   3   6       14.52       14.70      0.44 o 
   2   3   6        6.59        8.33      0.61 o 
   3   3   6      161.37      151.10      2.85 o 
   4   3   6        3.47        3.14      0.60 o 
   5   3   6       24.05       24.75      0.99 o 
   6   3   6        2.37        2.11      0.48 o 
  -8   4   6        8.33       13.08      1.16 o 
  -7   4   6        0.58        0.30      0.53 o 
  -6   4   6       37.86       42.70      1.20 o 
  -5   4   6      282.05      275.62      5.31 o 
  -4   4   6      178.69      177.71      3.14 o 
  -3   4   6       48.32       42.56      1.10 o 
  -2   4   6      108.10      102.59      1.98 o 
  -1   4   6       78.63       78.46      2.32 o 
   0   4   6      159.39      156.08      4.02 o 
   1   4   6        7.29        9.40      0.79 o 
   2   4   6        2.88        1.83      0.50 o 
   3   4   6        8.79        9.79      0.60 o 
   4   4   6        1.79        1.97      0.39 o 
   5   4   6       21.32       22.51      0.97 o 
  -8   5   6        1.20        0.06      0.56 o 
  -7   5   6        0.11        0.49      0.35 o 
  -6   5   6       33.40       31.07      1.02 o 
  -5   5   6       36.23       29.61      0.98 o 
  -4   5   6        9.36       14.10      0.93 o 
  -3   5   6      198.59      192.83      4.80 o 
  -2   5   6      600.19      621.06     13.66 o 
  -1   5   6       19.90       17.87      1.06 o 
   0   5   6       76.42       80.76      2.52 o 
   1   5   6       29.19       27.67      1.35 o 
   2   5   6       89.21       87.52      2.83 o 
   3   5   6        0.00       -0.06      0.48 o 
   4   5   6        2.63        2.75      0.66 o 
  -7   6   6        2.08        1.87      0.42 o 
  -6   6   6        0.84        0.47      0.51 o 
  -5   6   6        8.28        9.80      0.89 o 
  -4   6   6        5.48        5.70      0.70 o 
  -3   6   6       14.63       11.43      0.90 o 
  -2   6   6        1.08        2.87      0.64 o 
  -1   6   6      144.50      152.54      4.12 o 
   0   6   6       65.77       70.12      2.37 o 
   1   6   6        0.28        0.31      0.47 o 
   2   6   6        3.45        5.47      0.78 o 
   3   6   6        1.38        0.68      0.55 o 
  -6   7   6        1.32       -0.01      0.48 o 
  -5   7   6        1.84        1.55      0.55 o 
  -4   7   6        1.50        0.96      0.53 o 
  -3   7   6       84.81       85.17      2.73 o 
  -2   7   6       12.38       12.88      1.05 o 
  -1   7   6       27.91       25.45      1.36 o 
   0   7   6        3.08        2.81      0.62 o 
   1   7   6       64.92       68.79      2.49 o 
   2   7   6        7.54       10.45      1.08 o 
  -5   8   6        2.47        4.58      0.75 o 
  -4   8   6       14.96       16.11      1.18 o 
  -3   8   6        1.01        1.50      0.62 o 
  -2   8   6        4.70        4.62      0.73 o 
  -1   8   6        1.22        1.50      0.57 o 
   0   8   6        0.08        0.48      0.55 o 
   2 -12   7        4.89        8.34      0.99 o 
   3 -12   7        2.85        4.17      0.75 o 
  -1 -11   7        1.00        2.07      0.61 o 
   0 -11   7        3.82        2.91      0.66 o 
   1 -11   7        0.13        1.10      0.58 o 
   2 -11   7        0.08        0.30      0.51 o 
   3 -11   7        0.63        0.38      0.35 o 
   4 -11   7        7.69        3.89      0.54 o 
   5 -11   7        7.28       11.05      1.35 o 
  -3 -10   7        0.44        0.87      0.61 o 
  -2 -10   7       14.03       10.86      1.00 o 
  -1 -10   7        1.95        1.09      0.59 o 
   0 -10   7       10.26       13.24      1.02 o 
   1 -10   7       10.49       11.63      0.94 o 
   2 -10   7        1.40        1.19      0.48 o 
   3 -10   7        2.34        1.92      0.40 o 
   4 -10   7        7.00        5.05      0.55 o 
   5 -10   7        9.79       11.02      0.71 o 
   6 -10   7        3.07        1.01      0.46 o 
  -4  -9   7        1.18        1.45      0.61 o 
  -3  -9   7        2.92        2.16      0.59 o 
  -2  -9   7       31.29       37.54      1.71 o 
  -1  -9   7       13.54       15.37      1.06 o 
   0  -9   7       24.25       16.82      1.07 o 
   1  -9   7        1.60        3.61      0.61 o 
   2  -9   7       29.12       31.71      1.01 o 
   3  -9   7        1.05        0.65      0.34 o 
   4  -9   7        0.19        0.33      0.39 o 
   5  -9   7        3.95        3.77      0.53 o 
   6  -9   7        6.92        7.02      0.65 o 
   7  -9   7        0.00       -0.16      0.41 o 
  -5  -8   7        6.58        7.09      0.90 o 
  -4  -8   7       14.31       13.96      1.08 o 
  -3  -8   7        3.54        1.55      0.61 o 
  -2  -8   7       11.45       15.32      1.06 o 
  -1  -8   7       50.24       47.25      1.83 o 
   0  -8   7      178.64      180.19      4.68 o 
   1  -8   7       15.61       16.03      0.99 o 
   2  -8   7       96.50       81.83      1.79 o 
   3  -8   7        4.80        7.67      0.55 o 
   4  -8   7       85.48       89.12      2.81 o 
   5  -8   7        0.00       -0.55      0.40 o 
   6  -8   7        5.66        6.18      0.81 o 
   7  -8   7        0.03       -0.73      0.48 o 
  -6  -7   7        0.04        0.33      0.55 o 
  -5  -7   7        2.00        2.80      0.68 o 
  -4  -7   7       27.15       29.94      1.51 o 
  -3  -7   7        0.03        0.39      0.45 o 
  -2  -7   7        1.32        2.07      0.50 o 
  -1  -7   7       29.37       29.33      1.32 o 
   0  -7   7       33.87       34.67      1.44 o 
   1  -7   7      178.45      180.28      3.17 o 
   2  -7   7      180.75      165.84      4.33 o 
   3  -7   7       20.87       21.52      1.15 o 
   4  -7   7      128.51      117.05      3.38 o 
   5  -7   7       63.15       67.89      2.36 o 
   6  -7   7       17.28       17.77      1.19 o 
   7  -7   7        3.08        3.13      0.71 o 
  -6  -6   7       24.20       21.76      0.89 o 
  -5  -6   7       27.74       28.93      0.96 o 
  -4  -6   7        7.37        7.06      0.57 o 
  -3  -6   7       38.95       34.78      0.98 o 
  -2  -6   7       80.38       80.86      2.45 o 
  -1  -6   7       58.67       55.02      1.85 o 
   0  -6   7        0.14        0.45      0.30 o 
   1  -6   7       29.25       27.63      1.20 o 
   2  -6   7       68.54       67.81      2.15 o 
   3  -6   7       28.30       32.66      1.39 o 
   4  -6   7       85.59       83.93      2.62 o 
   5  -6   7        2.76        3.55      0.62 o 
   6  -6   7       27.05       27.53      1.43 o 
   7  -6   7        8.42        7.51      0.89 o 
   8  -6   7       10.46       10.81      1.06 o 
  -7  -5   7        0.57        0.82      0.40 o 
  -6  -5   7        1.73        1.93      0.38 o 
  -5  -5   7        4.50        4.44      0.45 o 
  -4  -5   7        2.24        1.81      0.33 o 
  -3  -5   7      259.73      260.28      4.32 o 
  -2  -5   7        0.10        0.37      0.22 o 
  -1  -5   7       35.59       32.71      0.86 o 
   0  -5   7        7.08        6.56      0.58 o 
   1  -5   7      150.04      160.18      4.05 o 
   2  -5   7       14.36       14.35      0.84 o 
   3  -5   7        0.92        0.25      0.30 o 
   4  -5   7      153.86      158.36      4.21 o 
   5  -5   7        4.69        6.33      0.74 o 
   6  -5   7        2.30        1.15      0.52 o 
   7  -5   7        0.04       -0.64      0.43 o 
   8  -5   7        6.94        5.81      0.86 o 
  -7  -4   7       22.17       23.37      0.93 o 
  -6  -4   7       45.26       47.93      2.72 o 
  -5  -4   7        1.71        0.97      0.31 o 
  -4  -4   7       27.65       25.56      0.84 o 
  -3  -4   7        3.97        2.32      0.30 o 
  -2  -4   7      116.70      127.74      2.30 o 
  -1  -4   7       41.43       33.39      0.87 o 
   0  -4   7        5.28        9.80      0.57 o 
   1  -4   7       43.77       42.07      1.46 o 
   2  -4   7       72.12       71.55      2.16 o 
   3  -4   7       18.60       18.85      1.00 o 
   4  -4   7        2.30        1.82      0.46 o 
   5  -4   7        3.11        3.26      0.55 o 
   6  -4   7       12.11       11.46      0.96 o 
   7  -4   7        1.40        0.89      0.54 o 
   8  -4   7        0.08       -0.61      0.41 o 
  -8  -3   7        8.93       11.64      1.14 o 
  -7  -3   7       13.55       13.56      0.74 o 
  -6  -3   7        6.99        6.81      0.50 o 
  -5  -3   7        6.84        5.08      0.44 o 
  -4  -3   7      309.40      313.09      5.09 o 
  -3  -3   7      264.65      264.00      4.31 o 
  -2  -3   7       52.32       50.59      1.12 o 
  -1  -3   7       45.28       59.54      1.23 o 
   0  -3   7      789.05      842.37     12.59 o 
   1  -3   7       85.72       77.42      1.49 o 
   2  -3   7       41.86       53.57      1.76 o 
   3  -3   7      140.58      145.93      3.81 o 
   4  -3   7       22.88       21.46      1.09 o 
   5  -3   7        2.30        3.09      0.55 o 
   6  -3   7        0.03        0.17      0.43 o 
   7  -3   7       32.51       30.20      1.54 o 
  -8  -2   7        0.15       -0.15      0.46 o 
  -7  -2   7        3.09        2.17      0.60 o 
  -6  -2   7        5.31        4.61      0.42 o 
  -5  -2   7       97.07       99.76      2.78 o 
  -4  -2   7        6.81        6.17      0.73 o 
  -3  -2   7        3.49        3.51      0.30 o 
  -2  -2   7        0.16        1.54      0.52 o 
  -1  -2   7      444.12      426.28      5.34 o 
   0  -2   7       31.97       26.55      0.57 o 
   1  -2   7       42.42       37.70      0.73 o 
   2  -2   7      494.54      491.30      7.71 o 
   3  -2   7       29.54       26.01      1.14 o 
   4  -2   7       11.65       12.71      0.85 o 
   5  -2   7       32.52       32.57      1.46 o 
   6  -2   7       23.77       22.21      1.25 o 
   7  -2   7        0.87        1.78      0.53 o 
  -8  -1   7        9.60       11.08      1.04 o 
  -7  -1   7       80.23       84.30      2.71 o 
  -6  -1   7       50.61       52.59      1.93 o 
  -5  -1   7      171.60      173.89      3.07 o 
  -4  -1   7      253.25      256.18      4.20 o 
  -3  -1   7       65.42       69.78      1.41 o 
  -2  -1   7        1.31        2.91      0.19 o 
  -1  -1   7       14.15       11.74      0.36 o 
   0  -1   7        0.58        1.15      0.16 o 
   1  -1   7       49.84       43.03      0.79 o 
   2  -1   7       15.14       16.45      0.86 o 
   3  -1   7        1.46        0.81      0.25 o 
   4  -1   7      131.76      128.92      2.55 o 
   5  -1   7        9.35       10.05      0.81 o 
   6  -1   7        0.66        0.88      0.32 o 
   7  -1   7        1.34        1.28      0.63 o 
  -8   0   7       14.16       14.72      1.10 o 
  -7   0   7       11.55       10.01      0.90 o 
  -6   0   7       48.66       49.75      1.91 o 
  -5   0   7      191.70      189.12      4.75 o 
  -4   0   7       16.79       17.69      0.98 o 
  -3   0   7       80.66       79.50      1.23 o 
  -2   0   7      667.69      713.67      8.74 o 
  -1   0   7       46.20       51.72      0.88 o 
   0   0   7      373.85      375.21      4.75 o 
   1   0   7        2.65        2.65      0.30 o 
   2   0   7        1.31        1.14      0.25 o 
   3   0   7        1.35        1.56      0.39 o 
   4   0   7        1.95        2.76      0.41 o 
   5   0   7        1.84        1.75      0.29 o 
   6   0   7       19.20       18.63      0.81 o 
   7   0   7        5.98        7.70      0.63 o 
  -8   1   7        4.53        4.09      0.75 o 
  -7   1   7        1.30        1.35      0.53 o 
  -6   1   7       67.69       69.21      2.38 o 
  -5   1   7        0.32        0.31      0.42 o 
  -4   1   7        0.49        0.52      0.22 o 
  -3   1   7       92.83       86.50      2.48 o 
  -2   1   7       68.03       68.28      1.39 o 
  -1   1   7      214.58      198.91      3.08 o 
   0   1   7      404.02      424.55      5.35 o 
   1   1   7       18.21       21.18      0.69 o 
   2   1   7       86.03       87.50      2.04 o 
   3   1   7       69.44       63.78      1.19 o 
   4   1   7        5.47        5.82      0.61 o 
   5   1   7        3.40        1.98      0.31 o 
   6   1   7        0.31       -0.37      0.26 o 
  -8   2   7       16.60       19.56      1.36 o 
  -7   2   7       11.97       10.50      1.00 o 
  -6   2   7       16.27       16.08      1.08 o 
  -5   2   7       92.17       79.69      2.52 o 
  -4   2   7       43.52       43.27      1.70 o 
  -3   2   7        2.73        3.29      0.33 o 
  -2   2   7      140.22      143.18      2.55 o 
  -1   2   7      238.36      217.42      3.61 o 
   0   2   7      102.37       97.97      1.85 o 
   1   2   7       14.70       14.22      1.24 o 
   2   2   7       55.13       57.80      1.08 o 
   3   2   7       15.02       15.52      0.56 o 
   4   2   7        6.13        9.22      0.75 o 
   5   2   7       30.64       30.44      0.87 o 
   6   2   7        5.64        6.08      0.50 o 
  -8   3   7        1.78        1.63      0.64 o 
  -7   3   7        1.61        2.34      0.65 o 
  -6   3   7       36.36       29.57      1.47 o 
  -5   3   7        0.01       -0.11      0.34 o 
  -4   3   7       31.67       31.36      2.02 o 
  -3   3   7       88.85       83.09      1.72 o 
  -2   3   7      345.48      337.14      5.41 o 
  -1   3   7       49.65       48.10      1.15 o 
   0   3   7      145.01      142.39      3.76 o 
   1   3   7        0.47       -0.25      0.38 o 
   2   3   7        6.93        6.86      0.62 o 
   3   3   7        4.59        5.37      0.39 o 
   4   3   7        0.55        1.41      0.29 o 
   5   3   7        0.25       -0.08      0.26 o 
  -8   4   7        9.67        7.35      0.94 o 
  -7   4   7        3.26        2.07      0.62 o 
  -6   4   7        0.00        0.18      0.49 o 
  -5   4   7        6.63        6.60      0.50 o 
  -4   4   7        2.31        0.73      0.29 o 
  -3   4   7       75.91       71.34      1.58 o 
  -2   4   7      143.91      140.24      2.60 o 
  -1   4   7       33.29       30.69      1.44 o 
   0   4   7      172.27      169.03      4.40 o 
   1   4   7       25.84       24.66      1.31 o 
   2   4   7        5.98        7.56      0.87 o 
   3   4   7        8.25        6.92      0.87 o 
   4   4   7        5.05        5.35      0.87 o 
  -7   5   7        3.68        3.11      0.70 o 
  -6   5   7       16.52       12.69      0.70 o 
  -5   5   7        7.41        4.68      0.45 o 
  -4   5   7       21.43       19.45      0.79 o 
  -3   5   7       40.03       36.13      1.06 o 
  -2   5   7        0.01        0.30      0.27 o 
  -1   5   7      131.96      130.05      3.66 o 
   0   5   7       10.91        9.31      0.90 o 
   1   5   7       80.46       84.89      2.80 o 
   3   5   7        3.04        3.14      0.81 o 
  -7   6   7        9.98        7.84      0.92 o 
  -6   6   7        0.09        0.65      0.35 o 
  -5   6   7        0.53        0.06      0.30 o 
  -4   6   7       12.66       10.29      0.60 o 
  -3   6   7       64.62       54.94      1.40 o 
  -2   6   7       22.90       25.67      1.38 o 
  -1   6   7       23.43       20.94      1.25 o 
   0   6   7        0.00        0.11      0.48 o 
   1   6   7       27.94       33.64      1.70 o 
   2   6   7       20.72       16.63      1.27 o 
  -5   7   7        0.21       -0.25      0.33 o 
  -4   7   7        7.47        6.49      0.55 o 
  -3   7   7        0.50        0.63      0.55 o 
  -2   7   7        4.29        3.61      0.69 o 
  -1   7   7        0.00        0.17      0.51 o 
   0   7   7        3.51        2.17      0.62 o 
  -1 -11   8        6.88        8.25      0.98 o 
   0 -11   8        2.79        0.61      0.54 o 
   1 -11   8        0.74        1.14      0.60 o 
   2 -11   8        2.35        2.88      0.66 o 
   3 -11   8        4.66        5.64      0.84 o 
   4 -11   8        0.19        0.01      0.63 o 
  -2 -10   8        0.72        0.91      0.60 o 
  -1 -10   8        2.95        2.80      0.70 o 
   0 -10   8       58.04       57.05      2.22 o 
   1 -10   8       25.95       28.25      1.48 o 
   2 -10   8       23.52       19.70      1.25 o 
   3 -10   8        0.45        1.13      0.47 o 
   4 -10   8       17.11       19.94      0.94 o 
   5 -10   8        1.49        2.25      0.94 o 
   6 -10   8        3.69        3.98      0.61 o 
  -4  -9   8       26.23       28.02      1.59 o 
  -3  -9   8        0.87        0.95      0.55 o 
  -2  -9   8        6.71        7.09      0.89 o 
  -1  -9   8       20.20       20.56      1.24 o 
   0  -9   8        0.28        0.58      0.46 o 
   1  -9   8       11.25       12.75      0.96 o 
   2  -9   8       85.71       86.53      2.81 o 
   3  -9   8       40.01       39.35      1.23 o 
   4  -9   8        8.01        6.82      0.62 o 
   5  -9   8        0.19        0.35      0.53 o 
   6  -9   8        7.77        8.97      0.99 o 
  -5  -8   8        6.53        6.19      0.92 o 
  -4  -8   8        1.22        2.19      0.62 o 
  -3  -8   8       14.73       13.45      1.06 o 
  -2  -8   8      260.75      257.16      6.44 o 
  -1  -8   8       19.03       18.63      1.15 o 
   0  -8   8       19.78       18.09      1.10 o 
   1  -8   8       14.07       14.66      0.99 o 
   2  -8   8        7.92        9.84      0.89 o 
   3  -8   8       16.58       16.57      1.14 o 
   4  -8   8       59.93       66.42      2.39 o 
   5  -8   8       54.55       56.12      2.23 o 
   6  -8   8       26.14       24.79      1.46 o 
   7  -8   8        0.16        0.42      0.59 o 
  -5  -7   8        1.44        1.51      0.90 o 
  -4  -7   8       12.91       13.18      1.06 o 
  -3  -7   8       36.14       35.76      1.59 o 
  -2  -7   8        7.11        7.18      0.74 o 
  -1  -7   8        0.06        0.52      0.43 o 
   0  -7   8      146.03      144.54      3.90 o 
   1  -7   8       69.06       63.36      2.15 o 
   2  -7   8        1.91        2.25      0.53 o 
   3  -7   8       66.08       70.90      2.39 o 
   4  -7   8        1.03        1.83      0.60 o 
   5  -7   8       12.34       13.33      1.08 o 
   6  -7   8       36.94       40.28      1.84 o 
   7  -7   8        6.63        5.84      0.88 o 
  -6  -6   8       48.39       48.14      1.39 o 
  -5  -6   8        9.80       10.75      0.67 o 
  -4  -6   8       96.00       90.90      1.96 o 
  -3  -6   8       82.42       79.19      1.73 o 
  -2  -6   8       14.61       13.80      0.63 o 
  -1  -6   8       10.28        9.87      0.75 o 
   0  -6   8       19.41       20.80      1.08 o 
   1  -6   8       57.80       61.73      2.05 o 
   2  -6   8       68.43       69.85      2.28 o 
   3  -6   8       31.24       35.80      1.56 o 
   4  -6   8        7.89        7.47      0.80 o 
   5  -6   8        9.18       10.06      0.90 o 
   6  -6   8        0.03       -0.09      0.47 o 
   7  -6   8        2.02        2.14      0.69 o 
  -6  -5   8        0.54        0.59      0.39 o 
  -5  -5   8       74.65       76.53      1.76 o 
  -4  -5   8      288.36      292.83      4.90 o 
  -3  -5   8        0.83        1.71      0.34 o 
  -2  -5   8        4.42        4.72      0.45 o 
  -1  -5   8        8.18        7.85      0.53 o 
   0  -5   8       48.04       51.35      1.74 o 
   1  -5   8       31.05       29.88      1.29 o 
   2  -5   8        0.73        0.30      0.37 o 
   3  -5   8        9.35       11.28      0.83 o 
   4  -5   8       14.37       16.45      1.04 o 
   5  -5   8        9.35       11.61      0.93 o 
   6  -5   8        0.21        0.29      0.46 o 
   7  -5   8        7.77       10.09      1.04 o 
  -7  -4   8        0.47        0.33      0.35 o 
  -6  -4   8        9.77        9.90      0.63 o 
  -5  -4   8       84.66       87.32      1.88 o 
  -4  -4   8       83.48       84.87      1.81 o 
  -3  -4   8       64.46       60.06      1.37 o 
  -2  -4   8      241.97      224.92      3.77 o 
  -1  -4   8       11.35       13.07      0.62 o 
   0  -4   8      122.21      127.85      2.31 o 
   1  -4   8        8.53        7.99      0.68 o 
   2  -4   8       32.38       35.86      1.45 o 
   3  -4   8       63.39       69.38      2.26 o 
   4  -4   8       17.99       16.04      1.00 o 
   5  -4   8        5.13        5.06      0.68 o 
   6  -4   8        9.44       11.27      0.93 o 
   7  -4   8       10.36       11.54      1.01 o 
  -7  -3   8       12.67       12.24      0.86 o 
  -6  -3   8        2.16        1.31      0.51 o 
  -5  -3   8       20.05       18.08      0.75 o 
  -4  -3   8        3.35        2.08      0.34 o 
  -3  -3   8       44.87       46.24      1.13 o 
  -2  -3   8       28.07       28.84      0.80 o 
  -1  -3   8        7.59        7.45      0.41 o 
   0  -3   8      117.44      110.57      2.03 o 
   1  -3   8      251.28      265.76      4.29 o 
   2  -3   8        0.77        0.70      0.36 o 
   3  -3   8        6.50        4.48      0.56 o 
   4  -3   8       24.45       23.31      1.20 o 
   5  -3   8       24.36       26.23      1.32 o 
   6  -3   8        3.34        3.22      0.63 o 
   7  -3   8        1.06        2.34      0.63 o 
  -8  -2   8        7.73       10.84      1.06 o 
  -7  -2   8       16.47       19.61      1.27 o 
  -6  -2   8        0.33       -0.04      0.42 o 
  -5  -2   8      215.07      221.28      3.84 o 
  -4  -2   8        0.38        0.88      0.27 o 
  -3  -2   8        6.16        5.62      0.52 o 
  -2  -2   8        8.91       10.00      0.45 o 
  -1  -2   8        0.05        1.17      0.22 o 
   0  -2   8        4.76        4.30      0.26 o 
   1  -2   8       23.47       19.66      0.55 o 
   2  -2   8       22.01       22.44      0.78 o 
   3  -2   8       34.05       34.85      1.03 o 
   4  -2   8        0.02       -0.01      0.32 o 
   5  -2   8        0.04        0.15      0.38 o 
   6  -2   8       12.95       11.97      1.00 o 
   7  -2   8        0.37       -0.02      0.47 o 
  -8  -1   8       41.72       48.88      2.08 o 
  -7  -1   8       17.50       16.44      1.14 o 
  -6  -1   8       15.21       14.89      1.05 o 
  -5  -1   8      122.65      137.24      3.76 o 
  -4  -1   8      105.30       98.71      2.85 o 
  -3  -1   8       88.48       84.87      1.68 o 
  -2  -1   8       42.80       45.64      0.84 o 
  -1  -1   8       13.45       13.91      0.60 o 
   0  -1   8      484.01      495.34      6.22 o 
   1  -1   8       28.99       24.22      0.59 o 
   2  -1   8        0.62        0.54      0.24 o 
   3  -1   8        2.70        1.26      0.30 o 
   4  -1   8       29.95       30.25      1.13 o 
   5  -1   8        0.16       -0.03      0.39 o 
   6  -1   8        1.65        1.43      0.53 o 
  -8   0   8        1.44        0.88      0.57 o 
  -7   0   8        0.55       -0.04      0.42 o 
  -6   0   8       35.67       39.07      1.69 o 
  -5   0   8       15.47       12.59      0.92 o 
  -4   0   8        0.26        0.84      0.39 o 
  -3   0   8      308.83      327.78      7.48 o 
  -2   0   8       86.80       82.13      1.62 o 
  -1   0   8      159.42      147.19      2.08 o 
   0   0   8      172.33      175.80      2.44 o 
   1   0   8        0.43        0.49      0.23 o 
   2   0   8       86.34       88.47      1.86 o 
   3   0   8        5.89        6.99      0.50 o 
   4   0   8        0.73        0.69      0.46 o 
   5   0   8        0.00       -0.42      0.28 o 
   6   0   8        4.99        5.36      0.54 o 
  -8   1   8        0.80        1.13      0.60 o 
  -7   1   8        0.56        1.18      0.55 o 
  -6   1   8        0.72        0.06      0.45 o 
  -5   1   8       57.06       49.34      1.91 o 
  -4   1   8       68.05       65.50      2.18 o 
  -3   1   8        5.82        5.18      0.37 o 
  -2   1   8        0.00       -0.07      0.21 o 
  -1   1   8        2.93        4.68      0.38 o 
   0   1   8       14.87       14.28      0.81 o 
   1   1   8       21.90       22.52      0.76 o 
   2   1   8       93.84       89.82      1.90 o 
   3   1   8       10.42        9.18      0.57 o 
   4   1   8        0.05        0.02      0.29 o 
   5   1   8        0.02       -0.37      0.25 o 
  -8   2   8        0.05        0.54      0.59 o 
  -7   2   8        0.40       -0.06      0.48 o 
  -6   2   8        5.16        7.07      0.81 o 
  -5   2   8       15.66       20.22      1.19 o 
  -4   2   8        0.57       -0.30      0.26 o 
  -3   2   8        5.93        2.69      0.33 o 
  -2   2   8       13.10       13.08      0.58 o 
  -1   2   8        1.81        1.31      0.28 o 
   0   2   8        2.04        1.04      0.43 o 
   1   2   8       12.93       11.69      0.89 o 
   2   2   8       11.76       11.05      0.62 o 
   3   2   8        5.49        5.35      0.68 o 
   4   2   8       28.82       26.44      0.80 o 
   5   2   8        0.25        0.41      0.29 o 
  -7   3   8        6.87        8.01      0.93 o 
  -6   3   8       14.52       10.18      0.93 o 
  -5   3   8        0.49        0.91      0.50 o 
  -4   3   8       50.59       53.44      1.33 o 
  -3   3   8       27.60       32.46      0.97 o 
  -2   3   8       70.34       63.67      2.04 o 
  -1   3   8      119.59      129.31      3.54 o 
   0   3   8        0.01        0.12      0.42 o 
   1   3   8        0.94       -0.43      0.41 o 
   2   3   8       61.43       60.44      2.31 o 
   3   3   8        8.52        6.31      0.85 o 
   4   3   8        0.04       -0.63      0.52 o 
  -7   4   8        3.81        1.83      0.65 o 
  -6   4   8       18.10       21.44      1.30 o 
  -5   4   8       11.37       11.31      0.64 o 
  -4   4   8        8.44        5.95      0.47 o 
  -3   4   8       45.58       39.05      1.12 o 
  -2   4   8       46.13       47.72      1.25 o 
  -1   4   8       14.81       18.11      1.14 o 
   0   4   8        0.06        0.23      0.44 o 
   1   4   8       16.53       17.22      1.22 o 
   2   4   8        9.44        8.74      0.94 o 
   3   4   8        0.05       -0.34      0.52 o 
  -6   5   8       14.66       16.03      1.15 o 
  -5   5   8        2.89        2.10      0.40 o 
  -4   5   8       10.40       11.58      0.63 o 
  -3   5   8        0.57        0.04      0.61 o 
  -2   5   8        2.17        2.83      0.61 o 
  -1   5   8       16.64       12.64      1.01 o 
   0   5   8        4.70        6.09      0.79 o 
   1   5   8        9.22        7.11      0.89 o 
   2   5   8        0.00       -0.10      0.51 o 
  -5   6   8        2.16        2.80      0.46 o 
  -4   6   8        4.69        6.43      0.55 o 
  -3   6   8        0.00       -0.04      0.42 o 
  -2   6   8        7.75        6.16      0.80 o 
  -1   6   8       11.08       14.09      1.14 o 
   0   6   8        4.78        4.05      0.78 o 
   1   6   8        0.68        0.23      0.59 o 
  -3   7   8        8.56        8.82      0.96 o 
   0 -11   9        0.01       -0.57      0.48 o 
   1 -11   9        0.33        0.59      0.57 o 
   2 -11   9        0.01        0.29      0.50 o 
   3 -11   9       19.35       16.89      1.28 o 
  -2 -10   9       22.37       22.47      1.42 o 
  -1 -10   9        0.19       -0.52      0.44 o 
   0 -10   9        8.89       11.27      1.02 o 
   1 -10   9        0.15        0.84      0.54 o 
   2 -10   9        1.62        1.60      0.63 o 
   3 -10   9        0.73       -0.16      0.55 o 
   4 -10   9        9.19        6.92      0.93 o 
   5 -10   9        6.81        5.95      0.67 o 
  -3  -9   9        0.65        2.07      0.63 o 
  -2  -9   9        5.25        5.59      0.80 o 
  -1  -9   9        3.63        4.88      0.75 o 
   0  -9   9       55.32       48.63      1.98 o 
   1  -9   9        0.94        2.29      0.59 o 
   2  -9   9        2.17        1.98      0.61 o 
   3  -9   9        0.02       -0.22      0.36 o 
   4  -9   9       11.03       12.19      1.05 o 
   5  -9   9        0.26        0.78      0.63 o 
   6  -9   9        1.65        1.25      0.66 o 
  -4  -8   9       21.81       21.40      1.35 o 
  -3  -8   9        1.80        1.34      0.56 o 
  -2  -8   9        0.75        2.14      0.59 o 
  -1  -8   9        0.35        0.17      0.43 o 
   0  -8   9       48.14       39.55      1.68 o 
   1  -8   9        1.70        2.26      0.55 o 
   2  -8   9      120.65      116.11      3.48 o 
   3  -8   9        1.00        0.45      0.51 o 
   4  -8   9        0.30        0.09      0.50 o 
   5  -8   9        1.99        2.55      0.74 o 
   6  -8   9        9.43        9.74      1.08 o 
  -5  -7   9       17.09       16.75      0.83 o 
  -4  -7   9       22.05       20.10      0.84 o 
  -3  -7   9       13.96       14.39      1.07 o 
  -2  -7   9      140.15      142.92      4.01 o 
  -1  -7   9        0.63        1.28      0.48 o 
   0  -7   9       12.41       15.31      0.98 o 
   1  -7   9       39.35       41.96      1.72 o 
   2  -7   9      121.15      110.97      3.31 o 
   3  -7   9       14.47       15.23      1.06 o 
   4  -7   9       91.36       88.88      2.91 o 
   5  -7   9        3.96        3.83      0.77 o 
   6  -7   9        0.06       -0.31      0.55 o 
  -6  -6   9        1.10        0.80      0.38 o 
  -5  -6   9       76.72       77.02      1.96 o 
  -4  -6   9       19.09       18.81      0.81 o 
  -3  -6   9      116.19      111.35      4.38 o 
  -2  -6   9      127.57      119.29      2.96 o 
  -1  -6   9       21.71       18.41      1.06 o 
   0  -6   9       42.66       42.07      1.66 o 
   1  -6   9        1.05        0.40      0.40 o 
   2  -6   9        0.59        0.43      0.42 o 
   3  -6   9        0.50        0.55      0.45 o 
   4  -6   9       47.00       40.35      1.74 o 
   5  -6   9       11.36        8.55      0.91 o 
   6  -6   9       23.10       28.29      1.60 o 
  -6  -5   9        0.63        0.50      0.59 o 
  -5  -5   9        5.94        5.98      1.13 o 
  -4  -5   9        7.28        7.18      0.63 o 
  -3  -5   9      499.53      506.54     11.44 o 
  -2  -5   9      221.79      219.18      3.97 o 
  -1  -5   9      144.47      130.01      2.43 o 
   0  -5   9      312.71      304.04      7.18 o 
   1  -5   9       19.24       15.43      0.99 o 
   2  -5   9       14.70       15.31      0.97 o 
   3  -5   9        0.55        0.29      0.41 o 
   4  -5   9        0.72        1.07      0.47 o 
   5  -5   9        0.12       -0.01      0.45 o 
   6  -5   9        5.28        3.88      0.75 o 
  -7  -4   9        2.46        3.12      0.66 o 
  -6  -4   9       10.60       10.92      0.68 o 
  -5  -4   9        2.15        1.72      0.66 o 
  -4  -4   9       28.43       24.80      0.87 o 
  -3  -4   9        5.10        7.41      0.68 o 
  -2  -4   9       75.49       74.98      1.61 o 
  -1  -4   9      500.85      491.55      7.66 o 
   0  -4   9      357.53      345.51      5.54 o 
   1  -4   9      129.72      127.75      3.46 o 
   2  -4   9        3.77        3.53      0.55 o 
   3  -4   9        0.03        0.30      0.38 o 
   4  -4   9        3.22        2.38      0.55 o 
   5  -4   9        0.44        0.65      0.48 o 
   6  -4   9        0.06        0.54      0.47 o 
  -7  -3   9        2.55        2.88      0.69 o 
  -6  -3   9        3.99        4.40      0.71 o 
  -5  -3   9        4.65        6.11      0.49 o 
  -4  -3   9       78.28       80.58      1.75 o 
  -3  -3   9        1.90        2.38      0.71 o 
  -2  -3   9       76.13       64.77      1.42 o 
  -1  -3   9       72.65       82.01      1.66 o 
   0  -3   9        9.77        9.10      1.03 o 
   1  -3   9      247.40      243.63      4.03 o 
   2  -3   9      287.63      287.55      6.87 o 
   3  -3   9        0.00        0.31      0.39 o 
   4  -3   9        9.01       12.59      0.97 o 
   5  -3   9        2.34        2.45      0.57 o 
   6  -3   9        3.48        1.73      0.57 o 
  -7  -2   9        9.79       12.03      1.12 o 
  -6  -2   9      164.22      187.86      4.97 o 
  -5  -2   9        0.34        1.49      0.52 o 
  -4  -2   9        5.66        4.38      0.65 o 
  -3  -2   9      325.95      328.86      5.32 o 
  -2  -2   9       43.72       44.45      1.08 o 
  -1  -2   9        8.54        6.82      0.34 o 
   0  -2   9      155.76      141.25      2.07 o 
   1  -2   9       21.87       21.41      0.59 o 
   2  -2   9       15.57       18.83      1.57 o 
   3  -2   9       18.98       21.53      1.00 o 
   4  -2   9       40.93       39.79      1.67 o 
   5  -2   9       19.84       17.17      1.13 o 
   6  -2   9        4.25        5.11      0.73 o 
  -7  -1   9        0.20        0.65      0.58 o 
  -6  -1   9       59.23       57.48      2.19 o 
  -5  -1   9       37.51       41.64      1.76 o 
  -4  -1   9      325.26      321.47      7.53 o 
  -3  -1   9       11.22       13.59      0.92 o 
  -2  -1   9       17.79       20.86      1.02 o 
  -1  -1   9      300.86      311.96      4.09 o 
   0  -1   9       22.11       22.58      0.61 o 
   1  -1   9        8.69        8.44      0.56 o 
   2  -1   9        0.63        2.46      1.61 o 
   3  -1   9        2.39        2.51      0.40 o 
   4  -1   9       11.22       12.93      0.73 o 
   5  -1   9        5.56        6.60      0.80 o 
   6  -1   9       10.74       10.46      1.01 o 
  -7   0   9       38.91       40.96      1.87 o 
  -6   0   9        2.99        2.71      0.61 o 
  -5   0   9        1.39        1.51      0.53 o 
  -4   0   9       33.62       33.28      1.48 o 
  -3   0   9        6.98        8.92      0.80 o 
  -2   0   9      189.35      185.00      3.20 o 
  -1   0   9      239.82      249.31      4.14 o 
   0   0   9      313.89      319.55      5.15 o 
   1   0   9      123.19      127.35      2.45 o 
   2   0   9        2.28        2.08      0.35 o 
   3   0   9        3.15        3.69      0.45 o 
   4   0   9       55.52       54.87      1.53 o 
   5   0   9        0.39        0.02      0.34 o 
  -7   1   9        7.41        9.54      1.01 o 
  -6   1   9       14.00       13.45      1.04 o 
  -5   1   9       66.78       70.29      2.44 o 
  -4   1   9       18.11       18.39      1.12 o 
  -3   1   9       31.11       36.04      1.01 o 
  -2   1   9      121.41      103.80      2.04 o 
  -1   1   9        1.89        3.00      0.51 o 
   0   1   9      144.99      146.76      3.96 o 
   1   1   9       63.32       60.06      2.14 o 
   2   1   9        6.79        8.39      0.56 o 
   3   1   9       41.73       48.01      1.37 o 
   4   1   9        0.28        0.06      0.40 o 
   5   1   9        0.26       -0.35      0.36 o 
  -7   2   9        0.08        0.02      0.45 o 
  -6   2   9        1.39        0.74      0.54 o 
  -5   2   9       61.46       57.86      2.17 o 
  -4   2   9        5.33        5.45      0.71 o 
  -3   2   9       20.51       21.26      0.78 o 
  -2   2   9        1.16        2.41      0.36 o 
  -1   2   9      276.41      282.63      6.77 o 
   0   2   9       38.86       35.45      1.56 o 
   1   2   9        0.86        0.86      0.48 o 
   2   2   9       12.68       14.75      1.15 o 
   3   2   9        0.22       -0.42      0.44 o 
   4   2   9        0.01        0.38      0.63 o 
  -7   3   9        0.87        1.22      0.64 o 
  -6   3   9        1.19        0.76      0.53 o 
  -5   3   9        0.23        0.59      0.50 o 
  -4   3   9        0.07        0.53      0.30 o 
  -3   3   9       12.13       11.79      1.23 o 
  -2   3   9        0.33        0.34      0.30 o 
  -1   3   9        5.92        8.31      0.82 o 
   0   3   9       20.03       23.80      1.34 o 
   1   3   9       10.80       11.04      0.97 o 
   2   3   9        0.93        0.94      0.57 o 
   3   3   9        0.65        0.53      0.54 o 
  -6   4   9       29.77       27.74      1.54 o 
  -5   4   9        0.31        0.68      0.53 o 
  -4   4   9        0.40        0.29      0.42 o 
  -3   4   9        1.34        0.39      0.31 o 
  -2   4   9       30.24       32.20      1.50 o 
  -1   4   9        5.63        5.27      0.74 o 
   0   4   9        3.97        3.81      0.73 o 
   1   4   9        3.95        3.78      0.71 o 
   2   4   9       13.03       12.37      1.14 o 
  -5   5   9        0.31       -0.01      0.32 o 
  -4   5   9        9.84       11.71      0.71 o 
  -3   5   9        4.15        4.49      0.70 o 
  -2   5   9        0.03       -0.43      0.45 o 
  -1   5   9        1.84        3.55      0.71 o 
   0   5   9        0.66        0.54      0.57 o 
   1   5   9        8.16        7.66      0.94 o 
  -3   6   9        0.13        0.22      0.53 o 
  -2   6   9        0.22        0.28      0.53 o 
  -1 -10  10       27.98       29.89      1.63 o 
   0 -10  10        5.57        6.16      0.85 o 
   1 -10  10        0.25        0.77      0.58 o 
   2 -10  10       20.59       19.39      1.33 o 
   3 -10  10        9.71       14.43      1.22 o 
   4 -10  10        0.55        1.49      0.49 o 
  -3  -9  10        0.00        0.09      0.47 o 
  -2  -9  10        0.00        0.83      0.55 o 
  -1  -9  10       15.96       17.97      1.24 o 
   0  -9  10        5.64        6.64      0.84 o 
   1  -9  10        5.21        6.23      0.83 o 
   2  -9  10       19.00       19.37      1.28 o 
   3  -9  10        1.39        0.85      0.59 o 
   4  -9  10        4.73        3.92      0.78 o 
   5  -9  10        1.48        2.86      0.74 o 
  -4  -8  10       21.59       22.10      1.44 o 
  -3  -8  10       22.56       21.19      1.36 o 
  -2  -8  10       15.99       18.19      1.20 o 
  -1  -8  10        3.92        6.32      0.81 o 
   0  -8  10        0.41        0.62      0.45 o 
   1  -8  10        0.21        0.57      0.48 o 
   2  -8  10       19.70       23.16      1.35 o 
   3  -8  10        0.79        1.22      0.59 o 
   4  -8  10       38.78       39.36      1.85 o 
   5  -8  10       12.12       12.38      1.12 o 
  -4  -7  10        1.21        0.99      0.40 o 
  -3  -7  10       22.48       20.94      1.42 o 
  -2  -7  10      106.17       98.92      3.11 o 
  -1  -7  10        1.70        1.67      0.52 o 
   0  -7  10       30.55       23.24      1.25 o 
   1  -7  10       11.04       12.16      1.00 o 
   2  -7  10        0.11       -0.32      0.43 o 
   3  -7  10       11.48       12.46      1.03 o 
   4  -7  10        0.36       -0.02      0.52 o 
   5  -7  10        0.03        0.43      0.55 o 
   6  -7  10       18.83       17.31      1.29 o 
  -5  -6  10        6.97        7.14      0.60 o 
  -4  -6  10        0.01        0.21      0.42 o 
  -3  -6  10       62.00       62.96      1.56 o 
  -2  -6  10        1.72        0.25      0.32 o 
  -1  -6  10      152.41      147.55      4.01 o 
   0  -6  10      175.85      157.99      4.28 o 
   1  -6  10        0.94        0.84      0.53 o 
   2  -6  10       56.45       53.14      2.05 o 
   3  -6  10       29.40       30.26      1.50 o 
   4  -6  10        7.73        5.98      0.85 o 
   5  -6  10        0.68        0.70      0.58 o 
   6  -6  10        3.43        2.10      0.70 o 
  -6  -5  10        0.69        1.30      1.02 o 
  -5  -5  10        3.52        2.41      0.43 o 
  -4  -5  10       14.87       15.33      0.91 o 
  -3  -5  10       14.64       12.97      0.67 o 
  -2  -5  10        5.19        5.06      0.45 o 
  -1  -5  10        7.48        8.67      1.24 o 
   0  -5  10        9.90        6.06      0.70 o 
   1  -5  10      200.49      213.58      5.44 o 
   2  -5  10      517.77      525.08     11.97 o 
   3  -5  10       17.68       15.85      1.12 o 
   4  -5  10       26.90       26.32      1.43 o 
   5  -5  10        5.15        5.92      0.82 o 
   6  -5  10       14.07       17.41      1.31 o 
  -6  -4  10        9.62       10.03      0.94 o 
  -5  -4  10       22.58       22.58      0.90 o 
  -4  -4  10       12.03       11.39      0.62 o 
  -3  -4  10       10.46       10.66      1.08 o 
  -2  -4  10       91.02       85.84      2.30 o 
  -1  -4  10        6.89        4.96      0.40 o 
   0  -4  10       31.35       30.16      2.12 o 
   1  -4  10       63.95       61.66      2.11 o 
   2  -4  10        2.89        2.76      0.63 o 
   3  -4  10      130.87      142.76      4.01 o 
   4  -4  10      116.31      118.36      3.58 o 
   5  -4  10        1.25        1.73      0.65 o 
   6  -4  10        1.16        0.95      0.63 o 
  -6  -3  10        3.78        3.61      0.70 o 
  -5  -3  10        0.27       -0.12      0.48 o 
  -4  -3  10       62.33       58.42      2.09 o 
  -3  -3  10       93.75       90.71      1.90 o 
  -2  -3  10        2.97        2.05      0.85 o 
  -1  -3  10       48.30       49.02      1.20 o 
   0  -3  10       97.57       98.84      1.61 o 
   1  -3  10      155.80      171.74      3.03 o 
   2  -3  10      106.68      106.98      3.14 o 
   3  -3  10       65.42       61.45      2.23 o 
   4  -3  10       23.19       23.94      1.38 o 
   5  -3  10       65.74       76.52      2.72 o 
  -6  -2  10       34.57       30.52      1.57 o 
  -5  -2  10        1.51        1.75      0.54 o 
  -4  -2  10       87.40       83.38      2.65 o 
  -3  -2  10        6.12        5.67      0.72 o 
  -2  -2  10      160.54      149.26      2.70 o 
  -1  -2  10        4.69        4.27      0.59 o 
   0  -2  10        0.26        0.18      0.21 o 
   1  -2  10      187.38      205.68      3.67 o 
   2  -2  10       77.50       80.31      1.84 o 
   3  -2  10       13.57       14.05      0.84 o 
   4  -2  10        4.25        6.22      0.81 o 
   5  -2  10        3.81        2.90      0.69 o 
  -7  -1  10        6.25        7.82      0.94 o 
  -6  -1  10        5.33        5.03      0.76 o 
  -5  -1  10        0.64       -0.45      0.42 o 
  -4  -1  10      167.91      161.45      4.35 o 
  -3  -1  10       23.13       19.05      1.11 o 
  -2  -1  10      261.90      245.74      5.87 o 
  -1  -1  10        0.57        0.85      0.35 o 
   0  -1  10      435.04      441.72      5.70 o 
   1  -1  10      158.34      154.00      2.91 o 
   2  -1  10        5.18        5.36      0.59 o 
   3  -1  10       44.14       50.31      1.43 o 
   4  -1  10       60.30       65.26      1.74 o 
   5  -1  10        0.24        0.20      0.51 o 
  -7   0  10       11.24       11.16      1.09 o 
  -6   0  10        3.54        3.52      0.68 o 
  -5   0  10        0.01       -0.36      0.40 o 
  -4   0  10       48.04       42.11      1.76 o 
  -3   0  10       16.85       12.77      0.90 o 
  -2   0  10       79.09       76.34      1.66 o 
  -1   0  10        2.14        4.99      0.44 o 
   0   0  10       90.41       88.79      2.78 o 
   1   0  10        0.61        0.65      0.46 o 
   2   0  10       27.50       31.12      1.16 o 
   3   0  10       37.69       34.47      1.21 o 
   4   0  10        0.03        0.29      0.37 o 
  -6   1  10        3.26        3.52      0.69 o 
  -5   1  10       29.78       22.32      1.33 o 
  -4   1  10       35.72       33.86      1.55 o 
  -3   1  10       12.40       11.89      0.89 o 
  -2   1  10       22.87       21.56      0.81 o 
  -1   1  10      116.62      107.39      3.13 o 
   0   1  10       11.81       11.24      0.93 o 
   1   1  10        8.29        9.88      0.95 o 
   2   1  10       43.82       49.19      2.06 o 
   3   1  10       16.51       17.68      1.35 o 
   4   1  10        2.58        3.63      0.81 o 
  -6   2  10        8.74        6.48      0.87 o 
  -5   2  10        0.62        1.47      0.57 o 
  -4   2  10        2.88        4.81      0.67 o 
  -3   2  10        1.45        1.09      0.32 o 
  -2   2  10       13.44       14.22      0.70 o 
   0   2  10        2.48        3.03      0.62 o 
   1   2  10        0.01       -0.19      0.42 o 
   2   2  10       17.72       19.79      1.37 o 
   3   2  10        7.77        9.29      1.08 o 
  -6   3  10        3.94        8.51      0.99 o 
  -5   3  10        4.11        6.52      0.85 o 
  -4   3  10       12.53       15.29      1.10 o 
  -3   3  10        0.17       -0.11      0.74 o 
  -2   3  10        4.57        2.70      0.59 o 
  -1   3  10        3.29        3.46      0.69 o 
   0   3  10        1.10        0.73      0.55 o 
   1   3  10        3.70        4.11      0.80 o 
   2   3  10        0.04       -0.27      0.55 o 
  -5   4  10        1.02        0.61      0.57 o 
  -4   4  10        1.16        2.28      0.60 o 
  -3   4  10        2.28        5.26      0.76 o 
  -2   4  10        9.95       11.00      0.98 o 
  -1   4  10        2.43        2.41      0.68 o 
   0   4  10        2.63        5.74      0.84 o 
   1 -10  11        0.92        1.39      0.61 o 
   2 -10  11        0.00       -0.34      0.52 o 
  -2  -9  11       26.51       25.49      1.50 o 
  -1  -9  11        0.52        1.19      0.60 o 
   0  -9  11        2.10        1.54      0.58 o 
   1  -9  11        2.29        1.86      0.60 o 
   2  -9  11        3.88        5.03      0.81 o 
   3  -9  11        0.85        0.68      0.61 o 
  -3  -8  11       12.56       11.50      1.06 o 
  -2  -8  11        3.00        3.50      0.70 o 
  -1  -8  11        0.36        1.41      0.58 o 
   0  -8  11        3.89        2.35      0.60 o 
   1  -8  11        0.07       -0.35      0.46 o 
   2  -8  11        0.43        0.28      0.50 o 
   3  -8  11        6.95        8.21      0.95 o 
   4  -8  11        2.36        3.35      0.78 o 
  -4  -7  11        4.89        5.37      0.56 o 
  -3  -7  11        0.10        0.27      0.32 o 
  -2  -7  11        1.94        1.87      0.61 o 
  -1  -7  11       26.05       23.46      1.34 o 
   0  -7  11       24.15       22.29      1.30 o 
   1  -7  11        2.43        1.94      0.60 o 
   2  -7  11       18.54       17.82      1.22 o 
   3  -7  11        4.60        2.93      0.73 o 
   4  -7  11        1.41        1.15      0.60 o 
   5  -7  11        0.07       -0.66      0.44 o 
  -4  -6  11        0.10        0.25      0.30 o 
  -3  -6  11        9.81        8.45      0.59 o 
  -2  -6  11        0.34        0.46      0.31 o 
  -1  -6  11       63.03       55.03      2.04 o 
   0  -6  11        5.43        5.21      0.73 o 
   1  -6  11        0.25       -0.19      0.43 o 
   2  -6  11        0.04        0.49      0.52 o 
   3  -6  11        3.29        3.13      0.74 o 
   4  -6  11       35.20       34.14      1.71 o 
   5  -6  11        0.07        0.34      0.58 o 
  -5  -5  11        4.26        4.72      0.52 o 
  -4  -5  11        0.93        1.38      0.37 o 
  -3  -5  11        7.82        7.65      0.55 o 
  -2  -5  11        0.05        0.85      0.42 o 
  -1  -5  11       15.18       13.99      0.74 o 
   0  -5  11        0.21       -0.05      0.43 o 
   1  -5  11       20.35       19.18      1.21 o 
   2  -5  11       19.84       22.08      1.29 o 
   3  -5  11       37.55       39.61      1.83 o 
   4  -5  11       30.29       26.74      1.51 o 
   5  -5  11        4.44        4.65      0.84 o 
  -5  -4  11        0.44        0.39      0.50 o 
  -4  -4  11        0.00        0.13      0.45 o 
  -3  -4  11        2.40        2.83      0.40 o 
  -2  -4  11       19.99       20.44      0.79 o 
  -1  -4  11       16.90       16.83      0.71 o 
   0  -4  11       11.21       11.81      0.85 o 
   1  -4  11      151.23      148.38      4.07 o 
   2  -4  11        5.69        4.96      0.71 o 
   3  -4  11        0.37        0.17      0.50 o 
   4  -4  11        2.02        0.52      0.58 o 
   5  -4  11        8.34        6.08      0.90 o 
  -6  -3  11        0.82        0.29      0.52 o 
  -5  -3  11       16.17       19.92      1.23 o 
  -4  -3  11        0.75        0.36      0.42 o 
  -3  -3  11        0.09       -0.04      0.38 o 
  -2  -3  11       28.60       30.19      0.94 o 
  -1  -3  11       46.30       45.26      1.18 o 
   0  -3  11        2.05        1.07      0.30 o 
   1  -3  11       17.48       18.83      1.15 o 
   2  -3  11       75.44       77.11      2.56 o 
   3  -3  11       11.26       10.23      0.99 o 
   4  -3  11       23.72       25.22      1.44 o 
  -6  -2  11        5.94        7.72      0.96 o 
  -5  -2  11        0.52        1.14      0.52 o 
  -4  -2  11        6.99        6.00      0.78 o 
  -3  -2  11       37.54       36.49      1.56 o 
  -2  -2  11       18.48       15.41      0.95 o 
  -1  -2  11        1.58        1.11      0.42 o 
   0  -2  11        3.37        4.64      0.36 o 
   1  -2  11       97.65       98.24      2.14 o 
   2  -2  11        9.93       11.48      0.70 o 
   3  -2  11        4.42        4.11      0.71 o 
   4  -2  11       15.02       14.88      1.13 o 
  -6  -1  11        7.82       12.11      1.08 o 
  -5  -1  11        0.33       -0.59      0.39 o 
  -4  -1  11        5.67        6.41      0.78 o 
  -3  -1  11        2.21        1.70      0.49 o 
  -2  -1  11        0.22        0.37      0.39 o 
  -1  -1  11        0.96       -0.01      0.33 o 
   0  -1  11       94.52       98.57      3.05 o 
   1  -1  11       10.25        9.25      0.95 o 
   2  -1  11       57.11       64.03      1.66 o 
   3  -1  11        0.92        2.30      1.57 o 
   4  -1  11       12.32       12.93      0.84 o 
  -6   0  11        4.08        2.83      0.71 o 
  -5   0  11        4.42        9.12      0.93 o 
  -4   0  11       43.10       54.03      2.11 o 
  -3   0  11        2.71        1.80      0.51 o 
  -2   0  11       20.88       22.50      1.17 o 
  -1   0  11        0.21       -0.05      0.46 o 
   0   0  11       28.78       27.93      1.44 o 
   1   0  11        5.17        4.87      0.75 o 
   2   0  11       38.44       37.22      1.81 o 
   3   0  11        0.30        0.21      0.60 o 
  -5   1  11        2.53        4.07      0.73 o 
  -4   1  11        2.39        2.35      0.58 o 
  -3   1  11        5.76        6.24      0.73 o 
  -2   1  11       11.50       19.30      1.11 o 
  -1   1  11        8.78        7.58      0.85 o 
   0   1  11       29.94       29.15      1.55 o 
   1   1  11       34.93       37.60      1.80 o 
   2   1  11        1.08        1.88      0.65 o 
  -5   2  11        0.00        0.24      0.49 o 
  -4   2  11       11.59       15.62      1.11 o 
  -3   2  11        0.31       -0.20      0.43 o 
  -2   2  11        2.74        2.91      0.63 o 
  -1   2  11        5.99        6.75      0.83 o 
   0   2  11        0.02        0.61      0.55 o 
   1   2  11        1.65        1.27      0.61 o 
  -4   3  11       15.77       16.31      1.19 o 
  -3   3  11        0.16        0.55      0.53 o 
  -2   3  11       12.77       17.95      1.27 o 
  -1   3  11        0.44        0.01      0.51 o 
   0   3  11        1.72        3.18      0.73 o 
   1  -9  12        4.41        6.24      0.86 o 
  -1  -8  12        1.61        1.14      0.62 o 
   0  -8  12        1.69        0.68      0.48 o 
   1  -8  12        7.26        7.11      0.94 o 
   2  -8  12        7.37        6.53      0.90 o 
   3  -8  12        0.01        0.16      0.61 o 
  -3  -7  12        2.52        3.47      0.58 o 
  -2  -7  12        0.07       -0.29      0.41 o 
  -1  -7  12       11.24       16.15      1.16 o 
   0  -7  12       12.67       13.88      1.09 o 
   1  -7  12       23.05       18.86      1.30 o 
   2  -7  12       34.13       37.19      1.84 o 
   3  -7  12        3.75        2.63      0.75 o 
  -3  -6  12        5.60        6.45      0.55 o 
  -2  -6  12        0.00       -0.15      0.50 o 
  -1  -6  12        5.92        6.43      0.75 o 
   0  -6  12        0.00       -0.60      0.40 o 
   1  -6  12        1.56        0.53      0.53 o 
   2  -6  12        3.52        5.75      0.84 o 
   3  -6  12       60.23       63.88      2.51 o 
   4  -6  12       10.91        9.98      1.11 o 
  -4  -5  12       34.10       39.78      1.78 o 
  -3  -5  12        6.29        4.67      1.12 o 
  -2  -5  12        3.76        2.33      0.40 o 
  -1  -5  12       16.50       19.52      1.55 o 
   0  -5  12        2.29        2.49      0.58 o 
   1  -5  12       10.23        7.61      0.89 o 
   2  -5  12       30.21       35.31      1.69 o 
   3  -5  12       13.86       11.87      1.11 o 
   4  -5  12        3.83        4.85      0.88 o 
  -4  -4  12        0.28        0.55      0.48 o 
  -3  -4  12        3.47        2.83      0.61 o 
  -2  -4  12       68.35       67.91      1.61 o 
  -1  -4  12        1.44        0.90      0.31 o 
   0  -4  12        4.15        4.38      0.55 o 
   1  -4  12       19.74       21.53      1.26 o 
   2  -4  12       29.12       30.98      1.59 o 
   3  -4  12        0.01       -0.49      0.50 o 
  -4  -3  12        0.42        0.32      0.48 o 
  -3  -3  12        9.44       10.01      0.92 o 
  -2  -3  12        0.85        1.07      0.45 o 
  -1  -3  12        3.77        3.62      0.55 o 
   0  -3  12        1.20        1.58      0.35 o 
   1  -3  12       12.99       15.54      1.09 o 
   2  -3  12        5.62        4.38      0.73 o 
   3  -3  12       16.31       21.43      1.36 o 
  -5  -2  12        1.45        2.25      0.64 o 
  -4  -2  12        3.42        2.53      0.63 o 
  -3  -2  12       13.88       13.92      1.03 o 
  -2  -2  12        0.14        0.25      0.41 o 
  -1  -2  12        0.46       -0.19      0.36 o 
   1  -2  12       16.69       18.43      1.31 o 
   2  -2  12        0.42        0.56      0.61 o 
   3  -2  12        3.52        3.44      0.71 o 
  -4  -1  12        5.07        4.76      0.72 o 
  -3  -1  12        1.46        4.12      0.66 o 
  -2  -1  12        3.65        5.09      0.65 o 
  -1  -1  12        5.70        6.77      0.71 o 
   0  -1  12       11.57       12.71      1.08 o 
   1  -1  12        1.24        0.68      0.55 o 
   2  -1  12       11.39       12.57      1.21 o 
  -4   0  12       12.10       10.08      0.98 o 
  -3   0  12        0.76        0.29      0.45 o 
  -2   0  12        0.03        0.47      0.44 o 
   0   0  12        3.20        3.26      0.70 o 
   1   0  12        3.36        6.31      0.88 o 
  -3   1  12       11.35       13.42      1.07 o 
  -1   1  12        0.69        1.25      0.61 o 
   0   1  12        5.69        5.61      0.83 o 
   0  -7  13        8.44        7.61      0.91 o 
   1  -7  13        0.68        0.78      0.57 o 
  -2  -6  13       40.51       43.19      2.82 o 
  -1  -6  13        0.33        0.53      0.51 o 
   0  -6  13        0.56        0.53      0.51 o 
   1  -6  13        1.06        0.77      0.58 o 
  -2  -5  13        6.44        8.52      0.87 o 
  -1  -5  13        0.93        1.48      0.38 o 
   0  -5  13       21.83       27.05      1.44 o 
   1  -5  13        0.87        0.68      0.58 o 
   2  -5  13        9.04        9.75      1.04 o 
  -3  -4  13       10.21        9.19      0.93 o 
  -2  -4  13        2.49        0.51      0.45 o 
  -1  -4  13        0.40        0.10      0.43 o 
   0  -4  13       12.88       12.51      0.92 o 
   1  -4  13        8.29        7.74      0.90 o 
   2  -4  13        1.58        3.14      0.71 o 
  -3  -3  13        0.92        1.52      0.55 o 
  -2  -3  13        1.42        1.47      0.56 o 
  -1  -3  13        5.51        6.62      0.73 o 
  -3  -2  13        0.01        0.08      0.47 o 
  -2  -2  13        0.03        0.13      0.43 o 
   1  -2  13        0.56        0.58      0.61 o 
  -2  -1  13        3.02        2.09      0.57 o 
                                                 
